# Supplementary material for: α-cyanobacteria possessing form IA RuBisCO globally dominate aquatic habitats
Source: ISME J. 2022 Jul 18;16(10):2421–32. doi: 10.1038/s41396-022-01282-z (PMC9477826; doi:10.1038/s41396-022-01282-z)
Supplement: Supplementary file 16 — Supplementary Data 1 [file 41396_2022_1282_MOESM16_ESM.xlsx]

## Sheet: Sheet1
Supplementary Dataset 1. Metagenomic read recruitment of freshwater alpha and beta cyanobacterial isolates along different lakes and reservoirs around the globe. Abundance values of each isolate (genome) in each lake (metagenome) indicate RPKGs (Reads per Kb of genome per Gb of metagenome). Name of the metagenomic dataset, SRA accession numbers, referenced manuscript, origin/location of the lake …
Metadata metagenomes				Category	Beta	Beta	Beta	Beta	Beta	Beta	Beta	Beta	Beta	Beta	Beta	Beta	Beta	Beta	Beta	Beta	Beta	Beta	Beta	Beta	Beta	Beta	Beta	Beta	Beta	Beta	Beta	Beta	Beta	Beta	Beta	Beta	Beta	Beta	Beta	Beta	Beta	Beta	Beta	Beta	Beta	Beta	Beta	Beta	Beta
Metagenomic dataset	Accession number	Reference	Origin/Location	Depth (m)	Chamaesiphon minutus PCC 6605	CV-Rosa-11-Cruz	Cyanobacterium sp. IPPAS-B-1200	Cyanothece sp. PCC7425	Cyanothece sp. BG0011	Cyanothece sp. PCC7822	Dactylococcopsis salina PCC 8305	Geminocystis herdmanii PCC6308	Geminocystis sp. NIES 3708	Geminocystis sp. NIES 3709	Gloeocapsa sp. PCC 73106	Gloeocapsa sp. PCC7428	Gloeomargarita lithophora Alchichica-D10	Gloeothece citriformis PCC7424	Microcystis aeruginosa NIES44	Microcystis aeruginosa NIES-843	Microcystis aeruginosa PCC7806SL	Microcystis aeruginosa PCC9806	Microcystis flos aquae FACHB-1344	Microcystis sp. LSC13-02	Microcystis viridis FACHB-1342	Microcystis wesenbergii FACHB-1317	Microcystis wesenbergii FACHB-1339	Microcystis wesenbergii LE013-01	Neosynechococcus sphagnicola sy1	Synechococcus elongatus FACHB-1061	Synechococcus elongatus FACHB-242	Synechococcus elongatus PCC11801	Synechococcus elongatus PCC11802	Synechococcus elongatus FACHB-805	Synechococcus elongatus UTEX3055	Synechococcus elongatus PCC6301	Synechococcus elongatus PCC7942	Synechococcus lividus PCC6715	Synechococcus sp. PCC6312	Synechococcus sp. JA-2-3Ba-2-13	Synechococcus sp. JA-3-3Ab	Synechococcus sp. PCC7002	Synechococcus sp. PCC7502	Synechocystis sp. FACHB-383	Synechocystis sp. FACHB-898	Synechocystis sp. FACHB-908	Synechocystis sp. FACHB-929	Synechocystis sp. PCC6714	Synechocystis sp. PCC6803
Erken-D10	ERS4600391	Buck, M., Garcia, S.L., Fernandez, L. et al. Comprehensive dataset of shotgun metagenomes from oxygen stratified freshwater lakes and ponds. Sci Data 8, 131 (2021)	Lake Erken (Sweden)	18	0.10238	0.00453	0.22647	0.13374	0.14732	0.13221	0.22886	0.18273	0.20423	0.179	0.19185	0.17774	0.25543	0.12695	0.64738	0.56284	0.56344	0.6607	0.61923	0.45453	0.57536	0.62056	0.66849	0.50979	0.17368	0.26781	0.27014	0.00992	0.0241	0.26694	0.25416	0.27899	0.27653	0.24777	0.21249	0.3212	0.32459	0.2523	0.2043	0.18313	0.19378	0.19485	0.19551	0.19232	0.21262
Erken-D11	ERS4600392	Buck, M., Garcia, S.L., Fernandez, L. et al. Comprehensive dataset of shotgun metagenomes from oxygen stratified freshwater lakes and ponds. Sci Data 8, 131 (2021)	Lake Erken (Sweden)	20	0.08959	0.00306	0.21665	0.14244	0.13778	0.14424	0.23762	0.19522	0.20088	0.1895	0.19842	0.18138	0.25539	0.12087	0.59924	0.50579	0.51544	0.60397	0.56596	0.414	0.55544	0.59538	0.60836	0.45474	0.19209	0.28967	0.2896	0.03215	0.04579	0.28874	0.27256	0.29626	0.29626	0.23775	0.21785	0.28841	0.32455	0.26112	0.20986	0.20594	0.21772	0.21898	0.21972	0.21366	0.23868
Erken-D1	ERS4600390	Buck, M., Garcia, S.L., Fernandez, L. et al. Comprehensive dataset of shotgun metagenomes from oxygen stratified freshwater lakes and ponds. Sci Data 8, 131 (2021)	Lake Erken (Sweden)	1	0.0936	0.00606	0.17775	0.11033	0.107	0.11592	0.16562	0.14537	0.16482	0.14604	0.13571	0.12512	0.17262	0.0986	0.70919	0.5998	0.63131	0.69587	0.62605	0.51566	0.68648	0.71752	0.70666	0.6036	0.16149	0.25583	0.26063	0.02971	0.0555	0.25743	0.24744	0.26935	0.26935	0.21292	0.17482	0.199	0.22718	0.21706	0.17102	0.16196	0.16642	0.16742	0.16795	0.17642	0.18668
Erken-D2	ERS4600393	Buck, M., Garcia, S.L., Fernandez, L. et al. Comprehensive dataset of shotgun metagenomes from oxygen stratified freshwater lakes and ponds. Sci Data 8, 131 (2021)	Lake Erken (Sweden)	5	0.12523	0.01214	0.24638	0.1551	0.1583	0.17183	0.26452	0.22525	0.22271	0.21091	0.20871	0.20751	0.25805	0.1567	1.67967	1.46076	1.4843	1.71281	1.54238	1.38141	1.60832	1.71401	1.6658	1.54198	0.22631	0.36827	0.37301	0.03967	0.07248	0.37434	0.36101	0.38088	0.37841	0.29079	0.24345	0.27139	0.28419	0.28592	0.26419	0.24565	0.23871	0.24358	0.23918	0.24792	0.26525
Erken-D3	ERS4600394	Buck, M., Garcia, S.L., Fernandez, L. et al. Comprehensive dataset of shotgun metagenomes from oxygen stratified freshwater lakes and ponds. Sci Data 8, 131 (2021)	Lake Erken (Sweden)	6	0.11931	0.01367	0.21514	0.16379	0.14878	0.15985	0.22574	0.2018	0.19633	0.18833	0.18226	0.17679	0.2865	0.13938	1.65362	1.4096	1.44682	1.6973	1.52484	1.33638	1.57166	1.68776	1.62988	1.5055	0.19553	0.39266	0.3926	0.03468	0.07249	0.3938	0.37959	0.40814	0.40567	0.27583	0.26335	0.23861	0.23648	0.27049	0.22147	0.22274	0.21987	0.22461	0.22361	0.22828	0.24288
Erken-D4	ERS4600395	Buck, M., Garcia, S.L., Fernandez, L. et al. Comprehensive dataset of shotgun metagenomes from oxygen stratified freshwater lakes and ponds. Sci Data 8, 131 (2021)	Lake Erken (Sweden)	8	0.12127	0.00453	0.2092	0.14013	0.1178	0.13353	0.19747	0.18453	0.20287	0.16567	0.19873	0.15833	0.22953	0.11493	1.00173	0.9128	0.89113	1.00987	0.96507	0.75447	0.99773	1.034	0.99447	0.86593	0.17393	0.317	0.31933	0.0124	0.04833	0.31593	0.3008	0.32887	0.3264	0.2582	0.2164	0.23853	0.2478	0.25487	0.20647	0.20627	0.2112	0.2124	0.21313	0.2122	0.2316
Erken-D5	ERS4600396	Buck, M., Garcia, S.L., Fernandez, L. et al. Comprehensive dataset of shotgun metagenomes from oxygen stratified freshwater lakes and ponds. Sci Data 8, 131 (2021)	Lake Erken (Sweden)	10	0.09657	0.00153	0.18955	0.11657	0.09991	0.10944	0.17275	0.17515	0.17809	0.15962	0.15236	0.14356	0.21641	0.10577	0.7606	0.68328	0.67955	0.79379	0.7404	0.62963	0.73354	0.78259	0.7686	0.64556	0.15389	0.25593	0.2534	0.03219	0.06038	0.25507	0.2452	0.262	0.267	0.21048	0.17669	0.22754	0.2318	0.20381	0.19342	0.17842	0.18715	0.18822	0.18708	0.17649	0.20541
Erken-D6	ERS4600397	Buck, M., Garcia, S.L., Fernandez, L. et al. Comprehensive dataset of shotgun metagenomes from oxygen stratified freshwater lakes and ponds. Sci Data 8, 131 (2021)	Lake Erken (Sweden)	11	0.0739	0.00153	0.15633	0.10169	0.10349	0.09082	0.16392	0.15946	0.15	0.14607	0.12581	0.12634	0.18578	0.08643	0.54588	0.47784	0.48751	0.56687	0.51969	0.41447	0.51922	0.54714	0.53988	0.41527	0.12921	0.21203	0.2095	0.01733	0.02412	0.2113	0.20124	0.2175	0.21996	0.18538	0.16039	0.2165	0.23176	0.19491	0.18225	0.14567	0.139	0.14327	0.13854	0.14973	0.15493
Erken-D7	ERS4600398	Buck, M., Garcia, S.L., Fernandez, L. et al. Comprehensive dataset of shotgun metagenomes from oxygen stratified freshwater lakes and ponds. Sci Data 8, 131 (2021)	Lake Erken (Sweden)	12	0.0976	0	0.19547	0.13027	0.12733	0.14333	0.21687	0.183	0.1996	0.1762	0.18053	0.14727	0.2514	0.1302	0.74913	0.6264	0.6136	0.74673	0.6772	0.5066	0.65853	0.7484	0.73267	0.5706	0.17087	0.29013	0.29247	0.01733	0.05553	0.2892	0.27767	0.29673	0.30413	0.22307	0.19833	0.24507	0.2432	0.26593	0.2028	0.2096	0.21807	0.21933	0.21833	0.23	0.2372
Erken-D8	ERS4600399	Buck, M., Garcia, S.L., Fernandez, L. et al. Comprehensive dataset of shotgun metagenomes from oxygen stratified freshwater lakes and ponds. Sci Data 8, 131 (2021)	Lake Erken (Sweden)	14	0.10352	0.00453	0.20717	0.13518	0.11185	0.13132	0.2133	0.17831	0.19957	0.17018	0.15398	0.15711	0.19677	0.12105	0.88921	0.7655	0.72504	0.86635	0.81402	0.64838	0.76063	0.89635	0.86195	0.71071	0.16618	0.2779	0.2827	0.02973	0.04106	0.28183	0.26603	0.29423	0.29176	0.26063	0.19291	0.2385	0.25457	0.22384	0.19904	0.16538	0.17684	0.17784	0.17844	0.18184	0.19984
Erken-D9	ERS4600400	Buck, M., Garcia, S.L., Fernandez, L. et al. Comprehensive dataset of shotgun metagenomes from oxygen stratified freshwater lakes and ponds. Sci Data 8, 131 (2021)	Lake Erken (Sweden)	16	0.10835	0.00153	0.21677	0.14498	0.13073	0.13885	0.24834	0.20465	0.2191	0.19559	0.20019	0.15697	0.25113	0.11787	0.9394	0.8138	0.79302	0.94739	0.86901	0.70385	0.86055	0.95365	0.93327	0.77837	0.19832	0.30934	0.3092	0.01978	0.03863	0.30587	0.30507	0.32605	0.32605	0.25539	0.22336	0.27104	0.29522	0.26345	0.22856	0.21917	0.21957	0.22429	0.22503	0.22263	0.24814
Erken 454	ERS362637	A. Eiler, et al., Productivity and salinity structuring of the microplankton revealed by comparative freshwater metagenomics. Environ. Microbiol. 16, 2682–2698 (2014)	Lake Erken (Sweden)	0-2	0.09701	0.00707	0.19464	0.14736	0.11017	0.15932	0.24332	0.18851	0.20074	0.18944	0.18323	0.18583	0.24061	0.14274	0.18964	0.15481	0.1639	0.19356	0.15877	0.01634	0.16693	0.16553	0.18486	0.01747	0.18909	0.36487	0.37046	0.03463	0.09282	0.3679	0.34627	0.37434	0.37438	0.28463	0.22783	0.2663	0.28591	0.28133	0.21231	0.17923	0.18098	0.18707	0.19068	0.19313	0.20555
Ja1-D2	ERS4600412	Buck, M., Garcia, S.L., Fernandez, L. et al. Comprehensive dataset of shotgun metagenomes from oxygen stratified freshwater lakes and ponds. Sci Data 8, 131 (2021)	Lake Odrolstjärnen (Finland)	2.2	0.12611	0	0.12799	0.08743	0.08266	0.08595	0.15277	0.11026	0.1296	0.12443	0.11845	0.11993	0.20702	0.07481	0.12651	0.10113	0.11369	0.13168	0.10731	0.00786	0.11865	0.11456	0.13182	0.01343	0.1349	0.18668	0.18661	0.01497	0.02673	0.18601	0.18648	0.19675	0.19427	0.16915	0.15619	0.17412	0.16029	0.15404	0.14431	0.11872	0.12456	0.12524	0.12564	0.11496	0.1392
Ja1-D4	ERS4600413	Buck, M., Garcia, S.L., Fernandez, L. et al. Comprehensive dataset of shotgun metagenomes from oxygen stratified freshwater lakes and ponds. Sci Data 8, 131 (2021)	Lake Odrolstjärnen (Finland)	2.7	0.20562	0.00611	0.19897	0.14623	0.13905	0.12017	0.21139	0.17176	0.18446	0.15786	0.19856	0.15087	0.23793	0.11272	0.16041	0.12534	0.13461	0.17935	0.12904	0.02982	0.14731	0.14388	0.15765	0.04205	0.17834	0.27514	0.27756	0.03742	0.03896	0.27668	0.27279	0.29395	0.2965	0.25257	0.16894	0.26238	0.25653	0.23672	0.20246	0.20454	0.20414	0.21059	0.21126	0.20662	0.22583
Ja1-D5	ERS4600414	Buck, M., Garcia, S.L., Fernandez, L. et al. Comprehensive dataset of shotgun metagenomes from oxygen stratified freshwater lakes and ponds. Sci Data 8, 131 (2021)	Lake Odrolstjärnen (Finland)	3.5	0.1053	0	0.2498	0.13498	0.13425	0.13438	0.25	0.15615	0.21406	0.17146	0.16041	0.1887	0.31869	0.14317	0.22018	0.17998	0.18131	0.23436	0.18357	0.02489	0.20827	0.19143	0.21778	0.00998	0.21818	0.33353	0.32122	0.00246	0.00726	0.3324	0.30957	0.33819	0.3358	0.21519	0.18364	0.29493	0.25872	0.2301	0.25073	0.15528	0.1646	0.16554	0.16607	0.12819	0.18464
Ja2-D2	ERS4600415	Buck, M., Garcia, S.L., Fernandez, L. et al. Comprehensive dataset of shotgun metagenomes from oxygen stratified freshwater lakes and ponds. Sci Data 8, 131 (2021)	Lake Odrolstjärnen (Finland)	2.8	0.15383	0.00453	0.28546	0.20844	0.18804	0.20031	0.27512	0.23151	0.25238	0.22751	0.23858	0.24432	0.38921	0.1811	0.23518	0.19057	0.1907	0.24578	0.19657	0.04521	0.20157	0.20104	0.23778	0.04674	0.25245	0.57065	0.57538	0.10409	0.12076	0.57118	0.53691	0.60099	0.60352	0.36601	0.33547	0.37207	0.39561	0.35687	0.27165	0.28659	0.28852	0.29366	0.28946	0.30139	0.31946
Ja2-D4	ERS4600416	Buck, M., Garcia, S.L., Fernandez, L. et al. Comprehensive dataset of shotgun metagenomes from oxygen stratified freshwater lakes and ponds. Sci Data 8, 131 (2021)	Lake Odrolstjärnen (Finland)	4.4	0.22366	0.04109	0.43174	0.33001	0.29146	0.29441	0.35223	0.36428	0.39078	0.36287	0.35584	0.31542	0.49384	0.23892	0.3357	0.25545	0.2748	0.34795	0.27627	0.07509	0.30491	0.28671	0.33075	0.08874	0.40175	0.69268	0.69007	0.18157	0.20847	0.68552	0.64108	0.70493	0.72239	0.60387	0.41815	0.57114	0.58419	0.49612	0.43515	0.40269	0.41547	0.4213	0.41922	0.43495	0.46125
Ki2-D1	ERS4600421	Buck, M., Garcia, S.L., Fernandez, L. et al. Comprehensive dataset of shotgun metagenomes from oxygen stratified freshwater lakes and ponds. Sci Data 8, 131 (2021)	Lake 754378-169136 (Sweden)	1	0.10747	0.01367	0.21895	0.16001	0.12374	0.13788	0.22568	0.18928	0.17648	0.18528	0.16561	0.18041	0.30609	0.13021	0.19421	0.15974	0.16994	0.20955	0.17121	0.04207	0.18455	0.17588	0.19861	0.04674	0.18315	0.34382	0.34129	0.03967	0.07727	0.34269	0.32856	0.34862	0.35116	0.31835	0.23802	0.24288	0.26595	0.25935	0.17488	0.19648	0.21295	0.21415	0.20795	0.20861	0.23348
Ki2-D2	ERS4600422	Buck, M., Garcia, S.L., Fernandez, L. et al. Comprehensive dataset of shotgun metagenomes from oxygen stratified freshwater lakes and ponds. Sci Data 8, 131 (2021)	Lake 754378-169136 (Sweden)	3.9	0.12223	0.0182	0.25213	0.18602	0.15463	0.17942	0.25033	0.21268	0.22921	0.19875	0.19868	0.18528	0.31258	0.15149	0.20874	0.16429	0.18288	0.22367	0.18508	0.04052	0.20288	0.19035	0.20908	0.04172	0.21081	0.41436	0.41429	0.07185	0.09657	0.41542	0.39789	0.43009	0.43262	0.35331	0.2524	0.29312	0.29999	0.29912	0.23247	0.239	0.24034	0.24347	0.246	0.26206	0.27266
Ki2-D3	ERS4600423	Buck, M., Garcia, S.L., Fernandez, L. et al. Comprehensive dataset of shotgun metagenomes from oxygen stratified freshwater lakes and ponds. Sci Data 8, 131 (2021)	Lake 754378-169136 (Sweden)	4.2	0.10866	0.0167	0.27221	0.1727	0.15494	0.16555	0.22432	0.2115	0.21971	0.19915	0.19581	0.18933	0.3088	0.14672	0.20622	0.16001	0.17544	0.21778	0.16642	0.03593	0.19053	0.17751	0.19894	0.0368	0.21277	0.39569	0.39315	0.05463	0.08949	0.39435	0.37318	0.40871	0.40624	0.34146	0.23841	0.30907	0.30967	0.28196	0.24042	0.20008	0.21157	0.21277	0.21177	0.22325	0.23013
Ki2-D4	ERS4600424	Buck, M., Garcia, S.L., Fernandez, L. et al. Comprehensive dataset of shotgun metagenomes from oxygen stratified freshwater lakes and ponds. Sci Data 8, 131 (2021)	Lake 754378-169136 (Sweden)	5.5	0.09748	0.00153	0.21867	0.12019	0.12359	0.11699	0.23072	0.12811	0.17459	0.15948	0.16873	0.17899	0.3079	0.12698	0.18231	0.16414	0.16587	0.22027	0.15328	0.00932	0.16727	0.15322	0.17879	0.01498	0.17832	0.29465	0.29458	0.00739	0.01205	0.29371	0.275	0.29884	0.29638	0.2228	0.1909	0.31908	0.30197	0.23019	0.1951	0.15042	0.15948	0.16041	0.15921	0.1389	0.17353
LaPlata-1m-a	ERS4600442	Buck, M., Garcia, S.L., Fernandez, L. et al. Comprehensive dataset of shotgun metagenomes from oxygen stratified freshwater lakes and ponds. Sci Data 8, 131 (2021)	Lake La Plata (Puerto Rico)	1	0.21149	0.05172	0.39191	0.27852	0.29101	0.28633	0.3694	0.31353	0.32402	0.28233	0.342	0.31988	0.49963	0.24571	0.85332	0.69195	0.71901	0.9001	0.72075	0.66094	0.81798	0.81109	0.87163	0.66729	0.40114	0.70384	0.70605	0.14648	0.17427	0.7015	0.67952	0.73111	0.73124	0.60548	0.42833	0.49348	0.46709	0.50424	0.35055	0.41189	0.40448	0.40855	0.41163	0.40394	0.46803
LaPlata-1m-b	ERS4600443	Buck, M., Garcia, S.L., Fernandez, L. et al. Comprehensive dataset of shotgun metagenomes from oxygen stratified freshwater lakes and ponds. Sci Data 8, 131 (2021)	Lake La Plata (Puerto Rico)	1	0.20424	0.03797	0.43044	0.34016	0.33462	0.33736	0.40061	0.32562	0.38133	0.34523	0.3415	0.35751	0.56896	0.28098	1.09762	0.8839	0.97631	1.14319	0.93034	0.83939	1.02415	1.0349	1.10222	0.84333	0.43131	0.83706	0.83919	0.21819	0.2731	0.83666	0.80129	0.86368	0.86628	0.70748	0.4638	0.57163	0.56422	0.52792	0.37793	0.41463	0.41936	0.43217	0.43011	0.43011	0.47481
LaPlata-5m-a	ERS4600444	Buck, M., Garcia, S.L., Fernandez, L. et al. Comprehensive dataset of shotgun metagenomes from oxygen stratified freshwater lakes and ponds. Sci Data 8, 131 (2021)	Lake La Plata (Puerto Rico)	5	0.16574	0.03488	0.25232	0.24571	0.2071	0.22884	0.26639	0.22217	0.24585	0.22004	0.26346	0.24558	0.36744	0.19129	0.73781	0.60502	0.6437	0.77389	0.60775	0.53492	0.70573	0.66278	0.73301	0.56253	0.31568	0.53912	0.53652	0.10905	0.13046	0.53972	0.51851	0.55166	0.55419	0.50904	0.33556	0.35683	0.36617	0.3481	0.28287	0.27686	0.28006	0.2834	0.2826	0.28186	0.31395
LaPlata-5m-b	ERS4600445	Buck, M., Garcia, S.L., Fernandez, L. et al. Comprehensive dataset of shotgun metagenomes from oxygen stratified freshwater lakes and ponds. Sci Data 8, 131 (2021)	Lake La Plata (Puerto Rico)	5	0.16174	0.02581	0.29921	0.21964	0.20356	0.21897	0.2928	0.24725	0.27059	0.25619	0.25018	0.26279	0.35216	0.19536	0.54932	0.45548	0.48536	0.60842	0.45675	0.35717	0.52251	0.51331	0.55693	0.37057	0.2864	0.4903	0.49263	0.07437	0.12326	0.4911	0.47455	0.50957	0.51711	0.4288	0.30668	0.37437	0.34343	0.36144	0.25499	0.28013	0.2852	0.28853	0.28954	0.29614	0.31768
LaPlata-7m-a	ERS4600446	Buck, M., Garcia, S.L., Fernandez, L. et al. Comprehensive dataset of shotgun metagenomes from oxygen stratified freshwater lakes and ponds. Sci Data 8, 131 (2021)	Lake La Plata (Puerto Rico)	7	0.06597	0.00453	0.12689	0.09041	0.08435	0.10053	0.1426	0.09061	0.10212	0.08422	0.10086	0.10785	0.17469	0.09347	0.18228	0.13674	0.14899	0.19033	0.14946	0.07942	0.15871	0.15844	0.17429	0.07829	0.11531	0.22402	0.22149	0.01977	0.05306	0.22568	0.2149	0.23208	0.23214	0.15265	0.14406	0.15731	0.15438	0.12396	0.13375	0.12096	0.1183	0.11903	0.1211	0.1211	0.13614
LaPlata-7m-b	ERS4600447	Buck, M., Garcia, S.L., Fernandez, L. et al. Comprehensive dataset of shotgun metagenomes from oxygen stratified freshwater lakes and ponds. Sci Data 8, 131 (2021)	Lake La Plata (Puerto Rico)	7	0.07877	0.01665	0.17765	0.12265	0.11886	0.13883	0.16906	0.11872	0.14662	0.12785	0.15714	0.14096	0.22493	0.12192	0.37049	0.31682	0.32781	0.41697	0.3306	0.24597	0.35724	0.3645	0.38014	0.25663	0.17985	0.28492	0.28486	0.07178	0.08203	0.27913	0.275	0.29391	0.29884	0.23532	0.1909	0.20981	0.1975	0.23019	0.15421	0.17173	0.17839	0.18285	0.18345	0.18165	0.20149
Loc080925-5-5m	ERS4600462	Buck, M., Garcia, S.L., Fernandez, L. et al. Comprehensive dataset of shotgun metagenomes from oxygen stratified freshwater lakes and ponds. Sci Data 8, 131 (2021)	Lake Loclat (Switzerland)	5	0.1341	0.0229	0.30124	0.21737	0.22529	0.20615	0.27176	0.24893	0.28572	0.2367	0.27028	0.23241	0.43601	0.18439	0.25007	0.19541	0.21428	0.27928	0.21334	0.08011	0.22301	0.21441	0.25913	0.09414	0.25269	0.64102	0.64572	0.26202	0.18245	0.64867	0.59428	0.66747	0.67251	0.43171	0.28693	0.42761	0.49228	0.43084	0.22858	0.33145	0.34596	0.34273	0.3473	0.33944	0.38947
Loc080925-5m	ERS4600463	Buck, M., Garcia, S.L., Fernandez, L. et al. Comprehensive dataset of shotgun metagenomes from oxygen stratified freshwater lakes and ponds. Sci Data 8, 131 (2021)	Lake Loclat (Switzerland)	5	0.11075	0.00155	0.17206	0.12552	0.11439	0.12289	0.17125	0.17564	0.1552	0.15695	0.16424	0.12546	0.21456	0.10907	0.16397	0.13159	0.13652	0.16896	0.12957	0.02523	0.13638	0.12842	0.16592	0.03035	0.15729	0.28369	0.28362	0.03507	0.06597	0.28275	0.27391	0.29266	0.29772	0.24855	0.16599	0.23027	0.25071	0.21752	0.16188	0.17726	0.18245	0.18522	0.18407	0.19122	0.20221
Loc080925-6m	ERS4600464	Buck, M., Garcia, S.L., Fernandez, L. et al. Comprehensive dataset of shotgun metagenomes from oxygen stratified freshwater lakes and ponds. Sci Data 8, 131 (2021)	Lake Loclat (Switzerland)	6	0.20319	0.04725	0.4618	0.33789	0.34091	0.32891	0.38996	0.34587	0.38467	0.34975	0.39291	0.34915	0.6989	0.28428	0.3655	0.3395	0.32207	0.49886	0.34164	0.14415	0.32241	0.31631	0.37957	0.16774	0.41462	1.11272	1.12217	0.40839	0.30834	1.11393	1.01179	1.14335	1.13852	0.71304	0.49846	0.58732	0.66037	0.5904	0.41516	0.52996	0.53163	0.53471	0.53646	0.55381	0.59523
Loc080925-7m	ERS4600465	Buck, M., Garcia, S.L., Fernandez, L. et al. Comprehensive dataset of shotgun metagenomes from oxygen stratified freshwater lakes and ponds. Sci Data 8, 131 (2021)	Lake Loclat (Switzerland)	7	0.12684	0.00918	0.28886	0.17328	0.19016	0.19686	0.28002	0.25154	0.26521	0.2362	0.2364	0.19861	0.39996	0.17281	0.22896	0.20068	0.21254	0.25972	0.20651	0.05642	0.20544	0.19934	0.23586	0.06707	0.23204	0.5465	0.55119	0.18427	0.15291	0.54958	0.50235	0.5666	0.56419	0.36277	0.27546	0.36069	0.34501	0.32525	0.20939	0.26823	0.27613	0.28471	0.28216	0.27955	0.30977
Loc080925-8m	ERS4600467	Buck, M., Garcia, S.L., Fernandez, L. et al. Comprehensive dataset of shotgun metagenomes from oxygen stratified freshwater lakes and ponds. Sci Data 8, 131 (2021)	Lake Loclat (Switzerland)	8	0.06935	0	0.12576	0.08355	0.08972	0.09018	0.15243	0.11631	0.13092	0.11658	0.10821	0.10486	0.19337	0.07772	0.13796	0.1204	0.11082	0.15518	0.10961	0.0392	0.11129	0.10894	0.13608	0.03692	0.11605	0.23276	0.23765	0.05226	0.0607	0.23692	0.22325	0.24355	0.24107	0.14358	0.11779	0.18693	0.16677	0.16931	0.12342	0.1399	0.14667	0.14928	0.14626	0.14157	0.16147
Loc090519-1m	ERS4600484	Buck, M., Garcia, S.L., Fernandez, L. et al. Comprehensive dataset of shotgun metagenomes from oxygen stratified freshwater lakes and ponds. Sci Data 8, 131 (2021)	Lake Loclat (Switzerland)	1	0.0971	0.00154	0.1867	0.14087	0.11842	0.15293	0.22866	0.19026	0.20721	0.18624	0.15816	0.17149	0.28133	0.13088	0.22604	0.17665	0.19166	0.22014	0.17846	0.01099	0.1855	0.18342	0.22383	0.01173	0.17484	0.3407	0.34305	0.0199	0.08256	0.33957	0.32328	0.34546	0.34553	0.25446	0.22658	0.23093	0.23536	0.2495	0.2375	0.17772	0.18469	0.18577	0.18637	0.18463	0.20466
Loc090519-4m	ERS4600485	Buck, M., Garcia, S.L., Fernandez, L. et al. Comprehensive dataset of shotgun metagenomes from oxygen stratified freshwater lakes and ponds. Sci Data 8, 131 (2021)	Lake Loclat (Switzerland)	4	0.09623	0	0.19662	0.12225	0.14002	0.11561	0.21996	0.15102	0.16919	0.15907	0.18495	0.15062	0.26609	0.10334	0.16302	0.12513	0.13439	0.16799	0.13774	0.00469	0.14706	0.137	0.16041	0.01006	0.16879	0.28205	0.27951	0.02495	0.03889	0.28353	0.26536	0.29345	0.29104	0.21681	0.16141	0.29272	0.30868	0.24075	0.17214	0.18281	0.18998	0.19112	0.18824	0.18294	0.20668
Loc090721-4m	ERS4600491	Buck, M., Garcia, S.L., Fernandez, L. et al. Comprehensive dataset of shotgun metagenomes from oxygen stratified freshwater lakes and ponds. Sci Data 8, 131 (2021)	Lake Loclat (Switzerland)	4	0.12406	0.0153	0.23215	0.15479	0.15566	0.17405	0.25906	0.2298	0.24899	0.21826	0.19673	0.20015	0.35205	0.15251	0.21457	0.15734	0.17492	0.21088	0.17868	0.0204	0.18284	0.177	0.21196	0.02852	0.21068	0.5055	0.50289	0.09226	0.10454	0.50624	0.4378	0.51758	0.51765	0.30522	0.25228	0.2973	0.30428	0.27657	0.26396	0.21256	0.2143	0.22075	0.21625	0.21538	0.24812
Loc090721-5m	ERS4600492	Buck, M., Garcia, S.L., Fernandez, L. et al. Comprehensive dataset of shotgun metagenomes from oxygen stratified freshwater lakes and ponds. Sci Data 8, 131 (2021)	Lake Loclat (Switzerland)	5	0.22508	0.03507	0.47777	0.32182	0.35776	0.32692	0.43091	0.34603	0.39477	0.35749	0.43473	0.36292	0.6596	0.30077	0.39356	0.30868	0.33657	0.43728	0.35836	0.11914	0.35112	0.34442	0.39946	0.14093	0.435	1.12062	1.13007	0.41857	0.31331	1.13155	1.01227	1.15877	1.16145	0.66799	0.53496	0.62501	0.70868	0.61515	0.44901	0.52692	0.51639	0.52632	0.52276	0.54335	0.57855
Loc090721-6m	ERS4600494	Buck, M., Garcia, S.L., Fernandez, L. et al. Comprehensive dataset of shotgun metagenomes from oxygen stratified freshwater lakes and ponds. Sci Data 8, 131 (2021)	Lake Loclat (Switzerland)	6	0.11807	0.01067	0.25574	0.16477	0.17838	0.16738	0.25372	0.19677	0.23071	0.2016	0.22501	0.18898	0.32564	0.15048	0.21307	0.17798	0.18013	0.24098	0.1863	0.04549	0.1857	0.17563	0.21803	0.042	0.22145	0.45143	0.45867	0.10472	0.09721	0.45727	0.38884	0.4678	0.46532	0.29512	0.23769	0.32812	0.34771	0.30551	0.23588	0.23561	0.24017	0.24332	0.24587	0.23682	0.26687
Loc090721-7m	ERS4600495	Buck, M., Garcia, S.L., Fernandez, L. et al. Comprehensive dataset of shotgun metagenomes from oxygen stratified freshwater lakes and ponds. Sci Data 8, 131 (2021)	Lake Loclat (Switzerland)	7	0.07635	0.00308	0.15135	0.10349	0.09806	0.10671	0.16844	0.13211	0.14096	0.13479	0.13821	0.11723	0.20223	0.11247	0.13949	0.11475	0.11348	0.15209	0.10966	0.01723	0.12273	0.11167	0.14371	0.02346	0.12997	0.27703	0.27938	0.02741	0.04129	0.27368	0.24425	0.27844	0.28346	0.1789	0.15229	0.23319	0.22629	0.19163	0.17206	0.13171	0.13815	0.13721	0.13587	0.13801	0.14833
Loc090721-8-6m	ERS4600496	Buck, M., Garcia, S.L., Fernandez, L. et al. Comprehensive dataset of shotgun metagenomes from oxygen stratified freshwater lakes and ponds. Sci Data 8, 131 (2021)	Lake Loclat (Switzerland)	6	0.06836	0.0061	0.1199	0.08103	0.0957	0.0825	0.14892	0.09121	0.09785	0.08934	0.12486	0.09624	0.18022	0.07365	0.13504	0.12848	0.10951	0.17418	0.11219	0.02037	0.11842	0.10897	0.13612	0.0319	0.10522	0.1961	0.19355	0.02238	0.02426	0.19302	0.19074	0.19885	0.20139	0.14362	0.11601	0.16279	0.1577	0.12921	0.12533	0.13002	0.1329	0.13196	0.13236	0.12908	0.14456
Loc090721-8m	ERS4600497	Buck, M., Garcia, S.L., Fernandez, L. et al. Comprehensive dataset of shotgun metagenomes from oxygen stratified freshwater lakes and ponds. Sci Data 8, 131 (2021)	Lake Loclat (Switzerland)	8	0.08716	0.00154	0.18463	0.09969	0.10525	0.1155	0.20908	0.15087	0.15415	0.13774	0.14477	0.1443	0.20433	0.10116	0.16286	0.13874	0.12776	0.20105	0.12869	0.02666	0.15261	0.13553	0.1648	0.04361	0.13613	0.25236	0.25471	0.03236	0.04127	0.24908	0.23253	0.25591	0.26342	0.19394	0.15221	0.21766	0.23756	0.1715	0.14397	0.13988	0.14839	0.14752	0.14799	0.14691	0.16333
Loc090907-1m	ERS4600498	Buck, M., Garcia, S.L., Fernandez, L. et al. Comprehensive dataset of shotgun metagenomes from oxygen stratified freshwater lakes and ponds. Sci Data 8, 131 (2021)	Lake Loclat (Switzerland)	1	0.10502	0.00311	0.11896	0.08054	0.06999	0.08325	0.11449	0.18719	0.09366	0.08859	0.09745	0.09711	0.13749	0.07324	0.11409	0.09488	0.09867	0.13424	0.10293	0.02374	0.10367	0.10462	0.11754	0.02367	0.08433	0.21269	0.21262	0.03016	0.04903	0.21695	0.2089	0.23074	0.22824	0.14235	0.10428	0.19531	0.18679	0.12139	0.12078	0.10631	0.11145	0.11388	0.11071	0.11213	0.11936
Loc090907-4m	ERS4600499	Buck, M., Garcia, S.L., Fernandez, L. et al. Comprehensive dataset of shotgun metagenomes from oxygen stratified freshwater lakes and ponds. Sci Data 8, 131 (2021)	Lake Loclat (Switzerland)	4	0.062	0.00156	0.08127	0.05788	0.05429	0.05774	0.09297	0.08567	0.07025	0.06876	0.08398	0.06721	0.12414	0.05571	0.08884	0.0787	0.08154	0.0975	0.07458	0.00791	0.07918	0.07512	0.09615	0.01183	0.07492	0.1286	0.12853	0.01007	0.02941	0.12813	0.12204	0.13043	0.13043	0.12204	0.10061	0.11542	0.11298	0.10561	0.07735	0.07803	0.08012	0.08059	0.07911	0.08141	0.08715
Loc090907-5m	ERS4600500	Buck, M., Garcia, S.L., Fernandez, L. et al. Comprehensive dataset of shotgun metagenomes from oxygen stratified freshwater lakes and ponds. Sci Data 8, 131 (2021)	Lake Loclat (Switzerland)	5	0.14226	0.01991	0.29784	0.18148	0.19688	0.1767	0.24369	0.21618	0.26125	0.23401	0.22392	0.23159	0.38158	0.1652	0.24013	0.18417	0.20024	0.2591	0.2073	0.05193	0.21195	0.20011	0.25499	0.10271	0.24383	0.6273	0.62218	0.19997	0.14132	0.63012	0.5603	0.65608	0.65117	0.4173	0.30383	0.35327	0.39678	0.33988	0.27026	0.2858	0.2928	0.29448	0.29549	0.30046	0.33167
Loc090907-6m	ERS4600501	Buck, M., Garcia, S.L., Fernandez, L. et al. Comprehensive dataset of shotgun metagenomes from oxygen stratified freshwater lakes and ponds. Sci Data 8, 131 (2021)	Lake Loclat (Switzerland)	6	0.13515	0.01378	0.30941	0.20632	0.22547	0.19745	0.31284	0.26801	0.26599	0.2338	0.28716	0.23757	0.42977	0.17944	0.25907	0.20356	0.21707	0.29066	0.22372	0.07386	0.21888	0.21458	0.26539	0.09758	0.24671	0.64886	0.64866	0.24973	0.19718	0.64919	0.58313	0.68293	0.68051	0.41942	0.30719	0.38602	0.39872	0.3664	0.25692	0.31526	0.31848	0.32036	0.32137	0.32897	0.35208
Loc090907-8-6m	ERS4600502	Buck, M., Garcia, S.L., Fernandez, L. et al. Comprehensive dataset of shotgun metagenomes from oxygen stratified freshwater lakes and ponds. Sci Data 8, 131 (2021)	Lake Loclat (Switzerland)	8	0.08627	0.0061	0.16704	0.08606	0.11368	0.11221	0.18788	0.13996	0.15423	0.13781	0.14156	0.12219	0.20444	0.10329	0.1659	0.14223	0.13828	0.19639	0.1415	0.03137	0.14981	0.13962	0.17548	0.04364	0.13466	0.25498	0.25484	0.02989	0.05342	0.25652	0.23494	0.26852	0.26356	0.15879	0.14686	0.19143	0.19197	0.1671	0.15899	0.15477	0.15886	0.16147	0.16201	0.16315	0.17843
Loc090907-8m	ERS4600503	Buck, M., Garcia, S.L., Fernandez, L. et al. Comprehensive dataset of shotgun metagenomes from oxygen stratified freshwater lakes and ponds. Sci Data 8, 131 (2021)	Lake Loclat (Switzerland)	8	0.06944	0.00154	0.13968	0.09487	0.0946	0.08588	0.16679	0.11647	0.12613	0.11218	0.12835	0.10379	0.18262	0.08903	0.13371	0.11023	0.10835	0.15062	0.10339	0.01255	0.11567	0.11043	0.13928	0.02348	0.12855	0.24784	0.24777	0.03489	0.05589	0.24703	0.22355	0.25133	0.25133	0.17404	0.147	0.19376	0.17383	0.15612	0.15351	0.11862	0.12445	0.12338	0.12553	0.12378	0.13532
SB-2103-996-G3	ERS4600371	Buck, M., Garcia, S.L., Fernandez, L. et al. Comprehensive dataset of shotgun metagenomes from oxygen stratified freshwater lakes and ponds. Sci Data 8, 131 (2021)	Pond S2B (Canada)	1.3	1.89412	0	12.1862	7.39688	4.88504	6.13528	11.8381	6.45305	6.45533	5.28743	10.6054	9.77042	6.86513	5.92708	4.99058	4.07904	3.64785	5.38726	3.33331	0	3.98971	3.48217	5.13857	0	10.0404	14.9753	14.8846	0	0	14.7586	14.6409	15.6626	15.6522	8.12095	6.86634	12.0926	13.161	6.68196	15.0932	6.69911	7.02072	7.06646	7.10709	7.34226	8.19642
Umea1p1	ERS4600559	Buck, M., Garcia, S.L., Fernandez, L. et al. Comprehensive dataset of shotgun metagenomes from oxygen stratified freshwater lakes and ponds. Sci Data 8, 131 (2021)	Lake Nästjärnen (Sweden)	1.3	0.12257	0.00458	0.16205	0.09777	0.09858	0.08962	0.14076	0.12486	0.12836	0.11421	0.13395	0.11785	0.18563	0.08328	0.13133	0.09804	0.1167	0.13375	0.10895	0.02203	0.11906	0.11495	0.12924	0.01348	0.12755	0.24149	0.24143	0.02507	0.03659	0.23826	0.22687	0.24493	0.24493	0.2103	0.14763	0.20349	0.24122	0.19042	0.13725	0.14891	0.15619	0.15713	0.15936	0.15498	0.17182
Umea1p2	ERS4600560	Buck, M., Garcia, S.L., Fernandez, L. et al. Comprehensive dataset of shotgun metagenomes from oxygen stratified freshwater lakes and ponds. Sci Data 8, 131 (2021)	Lake Nästjärnen (Sweden)	3.5	0.11921	0.00611	0.25796	0.1812	0.16662	0.15433	0.21847	0.17804	0.19275	0.17905	0.19019	0.17435	0.30396	0.13627	0.20598	0.16783	0.18428	0.21108	0.16864	0.04553	0.19161	0.17985	0.21216	0.04876	0.21242	0.57723	0.57952	0.1223	0.1411	0.57529	0.54077	0.59033	0.59288	0.37367	0.24701	0.34171	0.3458	0.27461	0.20799	0.23418	0.23875	0.24184	0.24439	0.24607	0.26911
Umea1p3	ERS4600561	Buck, M., Garcia, S.L., Fernandez, L. et al. Comprehensive dataset of shotgun metagenomes from oxygen stratified freshwater lakes and ponds. Sci Data 8, 131 (2021)	Lake Nästjärnen (Sweden)	4	0.1254	0.00613	0.25067	0.17407	0.16216	0.15031	0.21008	0.21002	0.22651	0.19622	0.17394	0.18343	0.2848	0.13456	0.19312	0.1532	0.15583	0.19884	0.15879	0.0315	0.16768	0.15751	0.19137	0.05223	0.20672	0.44561	0.4479	0.05755	0.08535	0.43181	0.41121	0.45685	0.46944	0.35433	0.24758	0.3336	0.34659	0.30883	0.201	0.2364	0.23405	0.23364	0.23445	0.24307	0.264
UppL5	ERS4600575	Buck, M., Garcia, S.L., Fernandez, L. et al. Comprehensive dataset of shotgun metagenomes from oxygen stratified freshwater lakes and ponds. Sci Data 8, 131 (2021)	Lake Fyrsån (Sweden)	0.1	0.07902	0	0.10114	0.06671	0.06278	0.06109	0.09127	0.08409	0.08869	0.08254	0.07733	0.06853	0.09986	0.064	3.73743	3.35911	3.31473	3.85143	3.5777	3.40275	3.73757	3.65922	3.74366	3.77248	0.07807	0.10392	0.10392	0.0025	0.00487	0.10358	0.10094	0.11041	0.11292	0.09918	0.08599	0.09993	0.11765	0.11467	0.08869	0.11129	0.1098	0.11041	0.11075	0.11582	0.1213
Ekoln 454	ERS362638	A. Eiler, et al., Productivity and salinity structuring of the microplankton revealed by comparative freshwater metagenomics. Environ. Microbiol. 16, 2682–2698 (2014)	Lake Ekoln (Sweden)	0-2	0.07975	0.02266	0.15577	0.10805	0.09627	0.10896	0.16241	0.14407	0.1478	0.13311	0.12373	0.12988	0.15237	0.09876	2.07046	1.77544	1.96191	2.18664	1.86747	1.86282	2.19776	1.89286	2.09004	2.12473	0.14373	0.22763	0.23062	0.03087	0.06315	0.22988	0.21602	0.23087	0.23701	0.181	0.13469	0.18523	0.17826	0.19585	0.15519	0.13046	0.13892	0.14191	0.13801	0.14423	0.15344
Vattern 454	ERS362639	A. Eiler, et al., Productivity and salinity structuring of the microplankton revealed by comparative freshwater metagenomics. Environ. Microbiol. 16, 2682–2698 (2014)	Lake Vattern (Sweden)	0-2	0.0842	0.0146	0.2069	0.12534	0.11877	0.13031	0.17602	0.15052	0.18051	0.14314	0.16335	0.13729	0.20778	0.115	6.17602	5.22927	5.43945	6.49054	5.6761	5.66472	6.13913	5.46824	6.23994	6.29791	0.1518	0.28156	0.28733	0.04771	0.09006	0.28645	0.27273	0.28853	0.28853	0.21403	0.18653	0.20794	0.22422	0.22662	0.16111	0.14771	0.15076	0.1579	0.16464	0.1587	0.18196
Amzn-River-RCM41-TapajosDepth-SF	SRS839199	PRJNA237344	Amazonia (Brazil)	15	0.22856	0.01376	0.24796	0.18523	0.18522	0.18151	0.26527	0.27883	0.21781	0.26198	0.19054	0.24657	0.38407	0.17628	0.28628	0.22708	0.24898	0.25522	0.19362	0.05384	0.21846	0.20288	0.29102	0.07607	0.23769	0.50223	0.49966	0.07479	0.09601	0.49844	0.48322	0.52036	0.52319	0.37243	0.28046	0.33628	0.34849	0.41411	0.25676	0.27135	0.28181	0.28365	0.28372	0.28908	0.31327
Amzn-River-RCM42-TapajosDepth-LF	SRS839200	PRJNA237344	Amazonia (Brazil)	15	0.33458	0.01461	0.24594	0.1796	0.17046	0.15758	0.2388	0.21408	0.21299	0.20915	0.20226	0.19749	0.31932	0.15835	0.24508	0.19058	0.20347	0.24839	0.18454	0.05092	0.20844	0.19514	0.24749	0.06982	0.21303	0.43204	0.433	0.07067	0.08889	0.43081	0.41957	0.45014	0.45732	0.34602	0.2606	0.32787	0.3494	0.31552	0.22767	0.22278	0.22886	0.23049	0.23047	0.22897	0.25314
Amzn-River-RCM43-TapajosDepth-SF	SRS840070	PRJNA237344	Amazonia (Brazil)	15	0.25575	0.01602	0.27684	0.20659	0.20445	0.19867	0.29885	0.28776	0.25403	0.26048	0.21746	0.24558	0.40091	0.19589	0.29163	0.23277	0.2554	0.28173	0.22258	0.06012	0.24561	0.22899	0.28456	0.07193	0.25899	0.53904	0.53857	0.07942	0.11212	0.54381	0.50898	0.56273	0.55825	0.39436	0.31248	0.37008	0.37971	0.41811	0.29839	0.27389	0.28578	0.28722	0.28816	0.29346	0.31544
Amzn-River-RCM44-TapajosDepth-LF	SRS840071	PRJNA237344	Amazonia (Brazil)	15	0.42222	0.0247	0.37146	0.29006	0.29052	0.27048	0.4021	0.36598	0.3312	0.34373	0.29734	0.32967	0.57249	0.26476	0.40706	0.33843	0.34902	0.42881	0.33564	0.11223	0.36498	0.34272	0.42763	0.14938	0.36281	0.74265	0.74395	0.12098	0.16028	0.74664	0.70621	0.76975	0.77024	0.5614	0.41346	0.54935	0.54259	0.53387	0.36163	0.35083	0.35962	0.36304	0.36396	0.37286	0.39818
Amzn-River-RCM45-TapajosSurface-SF	SRS841947	PRJNA237344	Amazonia (Brazil)	0.5	0.15405	0.00921	0.25059	0.16785	0.17424	0.16613	0.26774	0.21979	0.21968	0.19902	0.20745	0.19824	0.34482	0.16248	0.2185	0.17465	0.19147	0.22879	0.17673	0.02767	0.196	0.1846	0.22123	0.03493	0.21442	0.44878	0.44914	0.04961	0.07999	0.44606	0.42846	0.46136	0.46492	0.35299	0.26132	0.32464	0.33737	0.31581	0.2425	0.21981	0.22828	0.23038	0.23044	0.23352	0.25426
Amzn-River-RCM46-TapajosSurface-LF	SRS841948	PRJNA237344	Amazonia (Brazil)	0.5	0.36901	0.0457	0.47503	0.35413	0.35632	0.3153	0.48641	0.41743	0.38752	0.41683	0.42297	0.3842	0.65363	0.34504	0.51111	0.39713	0.41514	0.52404	0.37252	0.12754	0.4351	0.39253	0.51841	0.16587	0.41535	0.84369	0.84061	0.15373	0.17417	0.84423	0.81489	0.87742	0.91424	0.65662	0.51218	0.65213	0.67235	0.64911	0.39533	0.44433	0.45569	0.45906	0.45994	0.47059	0.50148
Amzn-River-RCM47-TapajosSurface-SF	SRS842031	PRJNA237344	Amazonia (Brazil)	0.5	0.20098	0.01522	0.25912	0.19756	0.19896	0.19199	0.27646	0.26276	0.23238	0.24755	0.1986	0.23789	0.40264	0.18322	0.28625	0.22902	0.24413	0.27124	0.2157	0.05892	0.23234	0.21904	0.29256	0.08916	0.24976	0.51259	0.5118	0.08492	0.10922	0.51342	0.48523	0.53141	0.53019	0.38418	0.29705	0.35364	0.37271	0.40671	0.28344	0.2676	0.28088	0.28295	0.28365	0.28724	0.31088
Amzn-River-RCM48-TapajosSurface-LF	SRS842033	PRJNA237344	Amazonia (Brazil)	0.5	0.3311	0.01318	0.26961	0.18222	0.17999	0.16889	0.26924	0.22961	0.22939	0.21684	0.22178	0.21031	0.32785	0.16829	0.25866	0.20223	0.21501	0.26113	0.19789	0.04806	0.21845	0.20694	0.26618	0.06941	0.22525	0.43758	0.43621	0.05625	0.07851	0.43279	0.41655	0.45116	0.45687	0.35129	0.26581	0.35158	0.36477	0.34596	0.24664	0.24677	0.25296	0.25469	0.25543	0.25742	0.28
Amazon Purus river mouth	SRS660204	D. Toyama, et al., Metagenomics analysis of microorganisms in freshwater lakes of the Amazon Basin. Genome Announc. 4, e01440-16 (2016)	Amazonia (Brazil)	15	0.15954	0.00955	0.32552	0.24135	0.21527	0.18207	0.2932	0.2787	0.28977	0.25835	0.24075	0.25362	0.38312	0.18172	0.29022	0.22616	0.24797	0.30331	0.23809	0.03711	0.26022	0.24224	0.29946	0.05605	0.28092	0.61122	0.61029	0.05485	0.07783	0.60882	0.57846	0.62976	0.6291	0.43904	0.34263	0.39025	0.39179	0.42467	0.32147	0.28679	0.30104	0.30239	0.30285	0.31124	0.32745
Amazon Solimoes river	SRS660078	D. Toyama, et al., Metagenomics analysis of microorganisms in freshwater lakes of the Amazon Basin. Genome Announc. 4, e01440-16 (2016)	Amazonia (Brazil)	11	0.16035	0.00516	0.31322	0.20183	0.20782	0.18635	0.31304	0.25911	0.27299	0.25067	0.24558	0.22469	0.34319	0.18336	0.40832	0.32922	0.3633	0.4336	0.352	0.15405	0.39052	0.37422	0.41464	0.17044	0.26756	0.47178	0.47164	0.02566	0.04036	0.47039	0.44928	0.48796	0.48709	0.36976	0.29749	0.36515	0.3881	0.37336	0.33448	0.27818	0.29084	0.29226	0.294	0.29607	0.32088
Amazon Urucu river mouth	SRS661462	D. Toyama, et al., Metagenomics analysis of microorganisms in freshwater lakes of the Amazon Basin. Genome Announc. 4, e01440-16 (2016)	Amazonia (Brazil)	1.5	0.30797	0.03083	0.63383	0.48445	0.47206	0.40584	0.53052	0.51774	0.5593	0.4631	0.45568	0.46602	0.7556	0.36498	0.50733	0.40141	0.45527	0.53935	0.43444	0.08161	0.47335	0.4396	0.51802	0.08621	0.5745	1.4444	1.44175	0.2096	0.24939	1.43978	1.37998	1.48268	1.47839	0.99237	0.76578	0.73806	0.75539	0.85687	0.59443	0.58887	0.62317	0.62703	0.62895	0.64075	0.68928
Amazon Anana lake	SRS664615	D. Toyama, et al., Metagenomics analysis of microorganisms in freshwater lakes of the Amazon Basin. Genome Announc. 4, e01440-16 (2016)	Lake Anana (Brazil)	1	0.65679	0.07587	1.44423	1.15217	1.11114	0.93732	1.21458	1.19644	1.28856	1.03253	1.02856	1.09884	1.74493	0.83868	1.2006	0.94979	1.07497	1.27435	1.02079	0.19127	1.11723	1.04347	1.22883	0.20054	1.34966	3.49622	3.4822	0.53332	0.64139	3.48052	3.30574	3.56629	3.56845	2.34931	1.879	1.72184	1.80511	1.95872	1.37926	1.31707	1.39162	1.39899	1.40581	1.42025	1.53653
Amazon Mancapuru lake	SRS664614	D. Toyama, et al., Metagenomics analysis of microorganisms in freshwater lakes of the Amazon Basin. Genome Announc. 4, e01440-16 (2016)	Lake Mancapuru (Brazil)	5.5	0.42783	0.03763	0.89468	0.71574	0.68547	0.57688	0.78415	0.7615	0.80665	0.67559	0.66024	0.71702	1.11884	0.53291	0.77197	0.60943	0.68999	0.81809	0.65129	0.09677	0.71702	0.66902	0.78994	0.10294	0.85207	2.05462	2.05344	0.28722	0.33988	2.0561	1.94276	2.11178	2.1098	1.4383	1.15142	1.09866	1.14151	1.24107	0.92397	0.82145	0.86845	0.87372	0.87658	0.88725	0.9553
Albufera 0.1 microns	http://camera.calit2.net	R. Ghai, et al., Metagenomes of Mediterranean coastal lagoons. Sci. Rep. 2 (2012).	Albufera lagoon (Spain)	0.5	0.04035	0.00261	0.0966	0.06558	0.05478	0.07092	0.09615	0.10138	0.09274	0.07705	0.09319	0.0774	0.11183	0.06592	0.07217	0.06421	0.05967	0.07785	0.06273	0.00796	0.07262	0.06989	0.07694	0.00852	0.09183	0.15797	0.15786	0.00841	0.02057	0.1574	0.15388	0.16866	0.16445	0.14956	0.11376	0.11569	0.13172	0.12842	0.06978	0.07262	0.07615	0.0766	0.07683	0.07899	0.08274
Albufera 0.8 microns	http://camera.calit2.net	R. Ghai, et al., Metagenomes of Mediterranean coastal lagoons. Sci. Rep. 2 (2012).	Albufera lagoon (Spain)	0.5	0.14052	0.09897	0.31723	0.18813	0.22008	0.23898	0.31278	0.27042	0.29509	0.24666	0.29883	0.27355	0.37798	0.20977	0.44733	0.38233	0.42489	0.47543	0.40386	0.29307	0.44976	0.41903	0.44945	0.31622	0.28245	0.65073	0.65416	0.15022	0.21239	0.65224	0.62808	0.67863	0.66751	0.4903	0.34725	0.41812	0.38951	0.33947	0.28488	0.28306	0.29943	0.30641	0.30479	0.30823	0.3427
Albufera 3 microns	http://camera.calit2.net	R. Ghai, et al., Metagenomes of Mediterranean coastal lagoons. Sci. Rep. 2 (2012).	Albufera lagoon (Spain)	0.5	0.17552	0.44906	0.47521	0.25076	0.29777	0.3029	0.37334	0.43286	0.39692	0.35521	0.44248	0.322	0.51035	0.29376	1.34943	1.10926	1.27996	1.43687	1.19333	1.11792	1.34911	1.23472	1.37221	1.25686	0.38521	0.77459	0.76255	0.26825	0.3313	0.75437	0.7518	0.79737	0.82127	0.52479	0.41216	0.51612	0.44313	0.47473	0.51484	0.40975	0.44633	0.43639	0.45869	0.4935	0.48099
Amadorio 12m Sep20	SRR15198265	This study (PRJNA721863)	Amadorio reservoir (Spain)	12	0.11977	0.00873	0.23552	0.1594	0.15464	0.15572	0.25889	0.20249	0.21527	0.1966	0.212	0.18047	0.32113	0.14617	0.28122	0.20758	0.18267	0.26481	0.19107	0.03156	0.19599	0.19027	0.30971	0.13252	0.20905	0.42461	0.41869	0.05492	0.08804	0.42099	0.39372	0.43483	0.43714	0.31981	0.2308	0.28251	0.28602	0.28883	0.2414	0.21701	0.22933	0.2304	0.23132	0.22553	0.2552
Amadorio 5m Sep20	SRR15198264	This study (PRJNA721863)	Amadorio reservoir (Spain)	5	0.18262	0.02455	0.42179	0.26023	0.2587	0.25538	0.34977	0.326	0.35953	0.31638	0.32169	0.2935	0.47051	0.24934	0.45556	0.37054	0.4092	0.49482	0.41017	0.19339	0.44254	0.41444	0.46691	0.20572	0.32587	0.67435	0.67501	0.12424	0.15505	0.67432	0.63972	0.69523	0.69457	0.56248	0.40627	0.48639	0.49092	0.47001	0.35256	0.3584	0.37831	0.37788	0.38078	0.37886	0.41755
Amadorio reservoir tail Sep20	SRR15198262	This study (PRJNA721863)	Amadorio reservoir (Spain)	0.5	0.13355	0.01686	0.27528	0.17567	0.17674	0.17168	0.23279	0.21811	0.23658	0.2067	0.21867	0.20012	0.32553	0.16738	0.23609	0.1904	0.20631	0.25415	0.20784	0.06047	0.22458	0.20903	0.24346	0.06236	0.22777	0.4469	0.44541	0.08171	0.10551	0.4448	0.42772	0.46056	0.46187	0.37042	0.26693	0.32271	0.33134	0.30592	0.23536	0.23825	0.25047	0.25061	0.2524	0.2518	0.27566
Amadorio reservoir agricultural exit flow Sep20	SRR15198261	This study (PRJNA721863)	Amadorio reservoir (Spain)	0.5	0.32141	0.06555	0.74354	0.49619	0.49731	0.50543	0.62467	0.69695	0.66269	0.58679	0.5736	0.56468	0.86026	0.47419	0.68099	0.53846	0.5925	0.72614	0.59724	0.20187	0.64675	0.60382	0.69588	0.22504	0.60805	1.44625	1.43963	0.34721	0.42235	1.4455	1.3869	1.47628	1.48111	1.19215	0.81089	0.96607	0.88857	0.87217	0.67019	0.71805	0.7732	0.76942	0.78222	0.78206	0.85116
Amadorio reservoir human exit flow Sep20	SRR15198260	This study (PRJNA721863)	Amadorio reservoir (Spain)	0.5	0.11179	0.00996	0.25087	0.15636	0.15251	0.15602	0.23517	0.20545	0.22156	0.19649	0.20485	0.17554	0.29337	0.15241	0.23878	0.19124	0.19803	0.25259	0.20038	0.05501	0.2153	0.20566	0.25018	0.078	0.20591	0.38293	0.38281	0.05828	0.08315	0.38178	0.36211	0.39457	0.39487	0.32001	0.23704	0.29262	0.30238	0.28385	0.22708	0.21069	0.22305	0.22373	0.22577	0.2227	0.24762
Amadorio 20m Sep20	SRR15198259	This study (PRJNA721863)	Amadorio reservoir (Spain)	20	0.11329	0.00795	0.23911	0.18553	0.16364	0.17554	0.29019	0.19265	0.20855	0.18674	0.21869	0.2004	0.32513	0.16428	0.22967	0.18445	0.19539	0.24207	0.19587	0.02788	0.20971	0.19644	0.23177	0.03345	0.22618	0.43728	0.43456	0.0644	0.08261	0.43606	0.41404	0.44879	0.4486	0.31454	0.2478	0.32707	0.32431	0.30882	0.25247	0.21915	0.2327	0.23413	0.23306	0.226	0.25764
Amadorio 10m Mar20	SRR15198258	This study (PRJNA721863)	Amadorio reservoir (Spain)	10	0.16711	0.0189	0.34131	0.219	0.2219	0.19996	0.32101	0.28427	0.30926	0.2765	0.30262	0.24804	0.39638	0.18467	0.28553	0.23421	0.25121	0.30152	0.25141	0.06763	0.26999	0.2536	0.28908	0.07339	0.2796	0.59765	0.59181	0.10697	0.14559	0.5948	0.56751	0.61654	0.61737	0.42738	0.32291	0.41107	0.44125	0.43267	0.29795	0.30667	0.32753	0.3295	0.32953	0.32462	0.36389
Amadorio 20m Mar20	SRR15198257	This study (PRJNA721863)	Amadorio reservoir (Spain)	20	0.12727	0.00752	0.17673	0.12819	0.11942	0.11714	0.17304	0.1603	0.16995	0.15376	0.16581	0.14032	0.21202	0.10697	0.18444	0.14959	0.16698	0.19699	0.1594	0.04918	0.17875	0.16453	0.18545	0.05163	0.16023	0.2473	0.24821	0.02355	0.04274	0.24598	0.23749	0.25816	0.25906	0.22596	0.16274	0.23233	0.24492	0.20843	0.18595	0.17625	0.18259	0.18382	0.18319	0.18292	0.20399
Amadorio reservoir tail Mar20	SRR15198256	This study (PRJNA721863)	Amadorio reservoir (Spain)	0.5	0.16008	0.00819	0.31542	0.19376	0.18796	0.17763	0.32156	0.28556	0.30795	0.26893	0.26081	0.22806	0.33755	0.18258	0.25866	0.20781	0.22042	0.2704	0.21843	0.02727	0.23294	0.22795	0.2627	0.02961	0.26123	0.44578	0.44441	0.03373	0.07331	0.44405	0.41779	0.46265	0.46322	0.37005	0.29875	0.38307	0.41434	0.37134	0.30944	0.26987	0.28287	0.28511	0.28473	0.28671	0.31192
Amadorio 10 m - 2012 PAF	SRS560354	R. Ghai, C. M. Mizuno, A. Picazo, A. Camacho, F. Rodriguez‐Valera, Key roles for freshwater Actinobacteria revealed by deep metagenomic sequencing. Mol. Ecol. 23, 6073–6090 (2014)	Amadorio reservoir (Spain)	10	0.25798	0.00308	0.46428	0.31577	0.31637	0.2514	0.40445	0.39816	0.41512	0.36867	0.32393	0.30105	0.44015	0.22867	0.54601	0.41602	0.48328	0.58214	0.45466	0.16416	0.5158	0.46915	0.54245	0.20109	0.38167	0.56794	0.56612	0.00754	0.05022	0.5644	0.54445	0.58722	0.58688	0.57538	0.43464	0.56222	0.57983	0.45219	0.44212	0.41044	0.43511	0.43295	0.43554	0.44818	0.48244
Amadorio reservoir agricultural exit flow Mar20	SRR15198255	This study (PRJNA721863)	Amadorio reservoir (Spain)	0.5	0.11912	0.0101	0.21922	0.14648	0.13817	0.13018	0.21276	0.18336	0.19369	0.17332	0.18406	0.16223	0.254	0.12397	0.19197	0.15506	0.16902	0.20361	0.1678	0.03499	0.18135	0.17149	0.19414	0.03964	0.18891	0.33492	0.33248	0.04087	0.06018	0.33111	0.32157	0.3465	0.34917	0.2716	0.20257	0.26106	0.28679	0.25636	0.2179	0.19104	0.19967	0.20117	0.20078	0.19753	0.22227
Amadorio reservoir human exit flow Mar20	SRR15198254	This study (PRJNA721863)	Amadorio reservoir (Spain)	0.5	0.10717	0.00742	0.20333	0.13364	0.13504	0.12569	0.21514	0.17964	0.19018	0.17216	0.18221	0.15175	0.24239	0.11888	0.19652	0.1585	0.17352	0.20629	0.16957	0.0519	0.18456	0.17381	0.19875	0.0558	0.17227	0.33723	0.33528	0.04911	0.07589	0.33353	0.32166	0.34809	0.34975	0.26424	0.19891	0.24966	0.27243	0.26081	0.18945	0.1864	0.1948	0.19636	0.19691	0.19202	0.21556
Amadorio 10 m - 2012 SF	SRS560353	R. Ghai, C. M. Mizuno, A. Picazo, A. Camacho, F. Rodriguez‐Valera, Key roles for freshwater Actinobacteria revealed by deep metagenomic sequencing. Mol. Ecol. 23, 6073–6090 (2014)	Amadorio reservoir (Spain)	10	0.11703	0.00168	0.20887	0.13351	0.13484	0.12247	0.21429	0.18293	0.19081	0.1745	0.15838	0.14045	0.20733	0.11993	0.18071	0.143	0.15499	0.18973	0.15373	0.01158	0.16577	0.16092	0.18523	0.01741	0.17491	0.28286	0.28469	0.01331	0.03435	0.28153	0.26623	0.29231	0.29196	0.23928	0.20889	0.23309	0.25077	0.2501	0.21698	0.17416	0.18482	0.18561	0.18513	0.19022	0.20192
Arcas 11m	SRR15114367	This study (PRJNA745573)	Lake Arcas (Spain)	11	0.12883	0.00596	0.29245	0.11822	0.10745	0.12173	0.21645	0.16591	0.25658	0.23885	0.23527	0.14516	0.20392	0.16867	0.24729	0.19648	0.21576	0.25875	0.2075	0.01718	0.23013	0.21629	0.25262	0.02247	0.14206	0.31138	0.27099	0.02907	0.03881	0.33365	0.32041	0.29091	0.34874	0.16804	0.15732	0.20007	0.19705	0.29887	0.26187	0.16148	0.16533	0.16672	0.16709	0.1633	0.18765
Arcas 2m	SRR15114366	This study (PRJNA745573)	Lake Arcas (Spain)	2	0.19243	0.02399	0.46334	0.28635	0.31483	0.29021	0.41791	0.34598	0.38552	0.30413	0.41971	0.31223	0.62066	0.26992	0.37428	0.32479	0.32072	0.39012	0.3556	0.10462	0.36897	0.33202	0.38764	0.11681	0.39182	0.90377	0.86165	0.19158	0.22077	0.89091	0.83937	0.91745	0.91518	0.63711	0.4385	0.56886	0.57648	0.52145	0.30746	0.43354	0.47688	0.47963	0.47418	0.45975	0.53385
Arcas 8.3m	SRR15114365	This study (PRJNA745573)	Lake Arcas (Spain)	8.3	0.09156	0.00637	0.19115	0.11525	0.11445	0.11098	0.17746	0.14052	0.15991	0.14558	0.16127	0.12667	0.20504	0.11065	0.16401	0.13032	0.14071	0.17065	0.13717	0.01628	0.1496	0.14208	0.16644	0.02033	0.13253	0.24502	0.24195	0.03437	0.03833	0.24321	0.22991	0.25581	0.25521	0.17861	0.14797	0.22325	0.22867	0.2049	0.16285	0.16428	0.17028	0.17117	0.17084	0.17124	0.19009
Arcas 8.8m	SRR15114364	This study (PRJNA745573)	Lake Arcas (Spain)	8.8	0.09286	0.00689	0.1888	0.11056	0.10921	0.11228	0.17496	0.13853	0.16366	0.14762	0.15945	0.12167	0.19397	0.11707	0.17053	0.13563	0.14732	0.179	0.1437	0.01742	0.15778	0.14855	0.17316	0.02179	0.13389	0.23871	0.23454	0.02692	0.03475	0.23767	0.22582	0.24788	0.24791	0.17289	0.1425	0.20352	0.21246	0.20556	0.17083	0.15487	0.16032	0.16116	0.16133	0.16247	0.17906
Arcas 9.3m	SRR15114368	This study (PRJNA745573)	Lake Arcas (Spain)	9.3	0.09482	0.00724	0.18692	0.10841	0.10278	0.11575	0.18273	0.1432	0.16733	0.15931	0.16182	0.12104	0.18908	0.12245	0.17743	0.14251	0.15221	0.18454	0.14855	0.01654	0.16387	0.15287	0.18013	0.02117	0.12608	0.23462	0.22911	0.02716	0.03322	0.23656	0.22829	0.24458	0.24838	0.15876	0.14047	0.19912	0.19867	0.20224	0.18279	0.14551	0.14982	0.15033	0.15073	0.14959	0.16666
Lake Baikal 20m March	SRS2406847	P. J. Cabello-Yeves, et al., Genomes of novel microbial lineages assembled from the sub-ice waters of Lake Baikal. Appl. Environ. Microbiol. 84, e02132-17 (2018)	Lake Baikal (Russia)	20	0.1299	0.00802	0.20829	0.15383	0.13046	0.13512	0.20617	0.1757	0.19549	0.1853	0.19119	0.16668	0.27921	0.12919	0.19174	0.14823	0.16644	0.19538	0.15518	0.02225	0.17361	0.16147	0.18763	0.0229	0.20725	0.33779	0.3355	0.02856	0.05845	0.33606	0.32068	0.34749	0.34729	0.25519	0.21723	0.28098	0.27397	0.27043	0.22096	0.21245	0.21999	0.22152	0.2212	0.22167	0.24395
Lake Baikal 5m March	SRS2406848	P. J. Cabello-Yeves, et al., Genomes of novel microbial lineages assembled from the sub-ice waters of Lake Baikal. Appl. Environ. Microbiol. 84, e02132-17 (2018)	Lake Baikal (Russia)	5	0.11395	0.00856	0.20858	0.15791	0.13283	0.13998	0.21496	0.18452	0.20404	0.18987	0.18746	0.1728	0.27342	0.1336	0.19691	0.15317	0.1709	0.20096	0.16075	0.01828	0.17863	0.16853	0.19551	0.01923	0.21146	0.34557	0.34242	0.02992	0.06171	0.34417	0.32794	0.35475	0.35529	0.26256	0.22703	0.29418	0.2844	0.26843	0.21798	0.21007	0.21741	0.21987	0.21947	0.21881	0.24133
Lake Baikal Baikal 20m July	SRS6873685	F. H. Coutinho, et al., New Viral Biogeochemical Roles Revealed Through Metagenomic Analysis of Lake Baikal. bioRxiv (2020)	Lake Baikal (Russia)	20	0.156	0.00749	0.23802	0.16914	0.14717	0.14444	0.21522	0.19736	0.20468	0.19642	0.21582	0.18154	0.26609	0.13456	0.20996	0.15965	0.17048	0.2133	0.16647	0.04495	0.18472	0.17209	0.2053	0.04005	0.22013	0.29291	0.29654	0.01436	0.03722	0.29564	0.28761	0.30722	0.30902	0.28964	0.21505	0.31506	0.31574	0.27616	0.22347	0.23058	0.23528	0.23813	0.23909	0.23896	0.26105
Lake Baikal 5m July	SRS6873684	F. H. Coutinho, et al., New Viral Biogeochemical Roles Revealed Through Metagenomic Analysis of Lake Baikal. bioRxiv (2020)	Lake Baikal (Russia)	5	0.13806	0.00756	0.25783	0.18215	0.15905	0.15086	0.22914	0.21162	0.22022	0.21483	0.2278	0.18931	0.29113	0.14275	0.21028	0.16471	0.17782	0.21797	0.17197	0.0353	0.19261	0.17998	0.20861	0.02954	0.23245	0.32567	0.32632	0.01891	0.0424	0.32706	0.31707	0.33819	0.33911	0.3024	0.23066	0.3396	0.33417	0.3002	0.24791	0.24952	0.25671	0.25995	0.26045	0.26121	0.28741
Baltic-April-SRR2053304	SRS954974	L. W. Hugerth, et al., Metagenome-assembled genomes uncover a global brackish microbiome. Genome Biol. 16, 1–18 (2015).	Baltic Sea (Sweden)	2	0.3508	0.00572	0.29358	0.20615	0.18673	0.31925	0.27171	0.37149	0.25572	0.25436	0.2568	0.23446	0.31219	0.16394	0.43814	0.31832	0.32909	0.48432	0.33129	0.09354	0.3886	0.36848	0.44974	0.26131	0.2754	0.37115	0.37371	0.01401	0.03339	0.36838	0.3533	0.38103	0.38108	0.34216	0.29968	0.33996	0.35673	0.31995	0.33284	0.2644	0.27542	0.27565	0.27791	0.2857	0.30339
Baltic-August-SRR2053287	SRS954957	L. W. Hugerth, et al., Metagenome-assembled genomes uncover a global brackish microbiome. Genome Biol. 16, 1–18 (2015).	Baltic Sea (Sweden)	2	0.25551	0.00566	0.24161	0.16642	0.15297	0.15891	0.22066	0.22759	0.21461	0.20278	0.17844	0.16697	0.26681	0.13805	0.22089	0.17348	0.18936	0.23561	0.17802	0.02205	0.20762	0.19384	0.22266	0.05187	0.20961	0.39421	0.39636	0.0389	0.05894	0.39592	0.37445	0.4063	0.40597	0.30628	0.25929	0.25582	0.26293	0.29665	0.24379	0.20617	0.21543	0.22016	0.21954	0.21815	0.23839
Baltic-December-SRR2053302	SRS954976	L. W. Hugerth, et al., Metagenome-assembled genomes uncover a global brackish microbiome. Genome Biol. 16, 1–18 (2015).	Baltic Sea (Sweden)	2	0.15925	0.00646	0.1885	0.12508	0.11763	0.11086	0.16787	0.17532	0.16205	0.1512	0.14913	0.13086	0.16427	0.09978	0.19633	0.15376	0.1312	0.20319	0.12402	0.02371	0.17787	0.14158	0.20227	0.08501	0.15942	0.23808	0.23875	0.02073	0.03343	0.23691	0.22628	0.24444	0.24259	0.20586	0.17222	0.19669	0.20433	0.20157	0.20088	0.16336	0.1695	0.17232	0.17314	0.17573	0.18835
Baltic-July-SRR2053279	SRS954964	L. W. Hugerth, et al., Metagenome-assembled genomes uncover a global brackish microbiome. Genome Biol. 16, 1–18 (2015).	Baltic Sea (Sweden)	2	0.3367	0.00759	0.1682	0.10103	0.09509	0.10653	0.14776	0.1446	0.1389	0.13083	0.11862	0.10929	0.15543	0.08572	0.1436	0.11294	0.12061	0.16076	0.11433	0.01633	0.13439	0.12419	0.14892	0.04762	0.13759	0.21251	0.21273	0.01429	0.02004	0.21337	0.20412	0.21987	0.21902	0.17096	0.14983	0.17333	0.17913	0.18286	0.16629	0.13413	0.13753	0.14484	0.1452	0.14334	0.15774
Baltic-June-SRR2053277	SRS954947	L. W. Hugerth, et al., Metagenome-assembled genomes uncover a global brackish microbiome. Genome Biol. 16, 1–18 (2015).	Baltic Sea (Sweden)	2	0.20129	0.01039	0.27004	0.18951	0.17659	0.16975	0.24329	0.23699	0.24658	0.22402	0.20738	0.19058	0.2894	0.15381	0.24265	0.19137	0.20928	0.25639	0.19828	0.03762	0.22655	0.21972	0.24859	0.05405	0.22963	0.38236	0.38491	0.03511	0.06996	0.38336	0.36395	0.39469	0.39474	0.35092	0.29288	0.31214	0.33064	0.3096	0.27522	0.22617	0.22811	0.23077	0.23044	0.2388	0.25132
Baltic-March-SRR2032810	SRS940674	L. W. Hugerth, et al., Metagenome-assembled genomes uncover a global brackish microbiome. Genome Biol. 16, 1–18 (2015).	Baltic Sea (Sweden)	2	0.2216	0.01457	0.39336	0.27188	0.24863	0.24107	0.31955	0.34015	0.34515	0.31777	0.32018	0.29147	0.38675	0.2105	0.32957	0.25557	0.27388	0.35263	0.25831	0.03888	0.30668	0.28245	0.33768	0.08426	0.36216	0.47211	0.47196	0.02073	0.04602	0.46977	0.45017	0.48488	0.48494	0.46009	0.37594	0.44165	0.47324	0.41334	0.38814	0.35126	0.36388	0.36517	0.36664	0.3806	0.39956
Baltic-May-SRR2053274	SRS954944	L. W. Hugerth, et al., Metagenome-assembled genomes uncover a global brackish microbiome. Genome Biol. 16, 1–18 (2015).	Baltic Sea (Sweden)	2	0.27948	0.01185	0.24945	0.19044	0.17616	0.16871	0.24151	0.21839	0.19809	0.18891	0.20746	0.17886	0.28786	0.15124	0.24632	0.18943	0.20867	0.25836	0.1947	0.05381	0.22033	0.21664	0.25494	0.07844	0.23486	0.35987	0.35975	0.03443	0.07053	0.35904	0.34439	0.36725	0.36846	0.33863	0.26979	0.31783	0.33799	0.29284	0.249	0.22503	0.23494	0.23602	0.23761	0.24145	0.25876
Baltic-November-SRR2053301	SRS954977	L. W. Hugerth, et al., Metagenome-assembled genomes uncover a global brackish microbiome. Genome Biol. 16, 1–18 (2015).	Baltic Sea (Sweden)	2	0.16914	0.01534	0.27189	0.17441	0.1693	0.16076	0.21551	0.2525	0.23367	0.22055	0.19661	0.18386	0.24914	0.14473	0.23575	0.17826	0.18637	0.24806	0.17423	0.02483	0.21631	0.19139	0.24104	0.06389	0.23081	0.33051	0.33153	0.02315	0.04069	0.33239	0.31932	0.34009	0.34052	0.31021	0.24028	0.28757	0.29317	0.30076	0.26299	0.22821	0.23567	0.23782	0.2386	0.24607	0.26035
Baltic-October-SRR2053297	SRS954968	L. W. Hugerth, et al., Metagenome-assembled genomes uncover a global brackish microbiome. Genome Biol. 16, 1–18 (2015).	Baltic Sea (Sweden)	2	0.1672	0.0162	0.24743	0.17235	0.15465	0.14342	0.23271	0.22144	0.2136	0.19391	0.18759	0.17605	0.25575	0.12875	0.22663	0.17866	0.18786	0.23938	0.17444	0.04751	0.20028	0.19907	0.23208	0.06092	0.21958	0.34067	0.34245	0.03411	0.06016	0.34254	0.32795	0.35503	0.35431	0.29552	0.23604	0.28068	0.29017	0.28189	0.23948	0.21888	0.22133	0.22447	0.22521	0.23313	0.24479
Baltic-September-SRR2053292	SRS954953	L. W. Hugerth, et al., Metagenome-assembled genomes uncover a global brackish microbiome. Genome Biol. 16, 1–18 (2015).	Baltic Sea (Sweden)	2	0.37866	0.00878	0.36078	0.22872	0.22418	0.22908	0.31577	0.32863	0.31421	0.29615	0.25349	0.24271	0.33707	0.1928	0.30378	0.23351	0.26067	0.33026	0.24689	0.02581	0.28658	0.2672	0.31032	0.07027	0.30188	0.51035	0.51254	0.04461	0.06329	0.51177	0.49213	0.52708	0.52676	0.42109	0.37452	0.36866	0.39065	0.44181	0.34392	0.27612	0.29097	0.2932	0.29528	0.29983	0.3231
Baltic-March-2012	SRS954949	L. W. Hugerth, et al., Metagenome-assembled genomes uncover a global brackish microbiome. Genome Biol. 16, 1–18 (2015).	Baltic Sea (Sweden)	2	0.41485	0.0042	0.23033	0.15342	0.15008	0.15926	0.18504	0.20365	0.19378	0.1917	0.14008	0.15802	0.2038	0.12996	0.27033	0.1878	0.17461	0.28549	0.15727	0.02642	0.23106	0.19458	0.26552	0.14139	0.19966	0.27139	0.2717	0.01656	0.02716	0.27206	0.26017	0.27883	0.27887	0.28266	0.2095	0.26494	0.27561	0.2279	0.21585	0.19985	0.21099	0.21193	0.21319	0.21967	0.23133
Baltic-May-2012	SRS954980	L. W. Hugerth, et al., Metagenome-assembled genomes uncover a global brackish microbiome. Genome Biol. 16, 1–18 (2015).	Baltic Sea (Sweden)	2	0.23863	0.0159	0.39805	0.24544	0.24912	0.24263	0.36519	0.32426	0.3382	0.31505	0.30322	0.27009	0.39127	0.21151	0.32075	0.25155	0.27905	0.34183	0.27099	0.02755	0.30445	0.28608	0.33138	0.0545	0.32194	0.57261	0.57645	0.03461	0.05061	0.57571	0.54674	0.58983	0.59041	0.43209	0.36677	0.44915	0.45773	0.46403	0.40974	0.33709	0.34047	0.34528	0.34783	0.36087	0.37764
Benageber 20m Oct20	SRR15198253	This study (PRJNA721863)	Benageber reservoir (Spain)	20	0.11872	0.00883	0.27228	0.16505	0.15501	0.15337	0.25557	0.23383	0.25242	0.22953	0.20295	0.19002	0.2627	0.15495	0.21144	0.16821	0.17989	0.22373	0.18029	0.02784	0.19186	0.18484	0.21381	0.03191	0.21944	0.36033	0.36059	0.03046	0.06512	0.35863	0.34042	0.37316	0.3727	0.31969	0.25078	0.30478	0.32386	0.2903	0.25628	0.2273	0.2377	0.23942	0.24003	0.23969	0.26422
Benageber 5m Oct20	SRR15198251	This study (PRJNA721863)	Benageber reservoir (Spain)	5	0.12557	0.00753	0.29206	0.17017	0.15702	0.14931	0.25708	0.2504	0.26313	0.24007	0.20221	0.20086	0.25418	0.15825	0.22009	0.17642	0.19084	0.23513	0.19094	0.0312	0.20586	0.19614	0.22409	0.03526	0.22512	0.3644	0.36392	0.02448	0.0519	0.36355	0.3478	0.37717	0.3786	0.31452	0.25715	0.32769	0.36093	0.30315	0.2717	0.24013	0.2529	0.25505	0.25527	0.25546	0.27991
Benageber 8m Oct20	SRR15198250	This study (PRJNA721863)	Benageber reservoir (Spain)	8	0.12937	0.00968	0.3078	0.1823	0.16721	0.16211	0.27369	0.26766	0.28024	0.25471	0.2221	0.21092	0.26372	0.16928	0.22918	0.18312	0.19787	0.24374	0.19871	0.0338	0.21211	0.20149	0.23307	0.0388	0.23962	0.3902	0.38959	0.03062	0.06289	0.39038	0.37334	0.40697	0.40653	0.33891	0.27158	0.33999	0.37277	0.32448	0.28753	0.25174	0.2655	0.26686	0.26826	0.26919	0.29466
Benageber reservoir tail Oct20	SRR15198249	This study (PRJNA721863)	Benageber reservoir (Spain)	0.5	0.11289	0.01135	0.23461	0.14742	0.14171	0.13494	0.22881	0.20874	0.22128	0.20003	0.1899	0.1671	0.23741	0.1358	0.25277	0.19998	0.20899	0.26991	0.21207	0.07573	0.22952	0.21711	0.26483	0.10914	0.19196	0.31998	0.31952	0.02705	0.05372	0.32027	0.30518	0.33486	0.33566	0.26939	0.21093	0.2761	0.29545	0.26464	0.22796	0.19964	0.20973	0.21068	0.21049	0.21038	0.23134
Benageber exit flow Mar20	SRR15198248	This study (PRJNA721863)	Benageber reservoir (Spain)	0.5	0.1102	0.00279	0.13628	0.08964	0.08739	0.08239	0.14013	0.12398	0.12518	0.11693	0.11749	0.11204	0.15878	0.07418	0.12009	0.09488	0.10482	0.12681	0.10104	0.01569	0.11127	0.10623	0.12064	0.01424	0.10714	0.18131	0.18126	0.01684	0.02617	0.18096	0.17526	0.18766	0.1873	0.15372	0.11658	0.17379	0.18077	0.15835	0.13482	0.12652	0.13059	0.13135	0.13178	0.13113	0.1451
Benageber exit flow Oct20	SRR15198247	This study (PRJNA721863)	Benageber reservoir (Spain)	0.5	0.06923	0.00314	0.13324	0.0928	0.08506	0.09231	0.14463	0.11938	0.12306	0.11056	0.13118	0.11028	0.16809	0.08472	0.19043	0.13539	0.09796	0.16666	0.10377	0.00605	0.10367	0.09946	0.22299	0.12794	0.11554	0.19754	0.19896	0.01262	0.01852	0.19762	0.19552	0.20719	0.20784	0.15718	0.12426	0.18104	0.18715	0.16693	0.13983	0.12117	0.12838	0.12965	0.12972	0.12566	0.14313
Benageber 10m Mar20	SRR15198246	This study (PRJNA721863)	Benageber reservoir (Spain)	10	0.12845	0.0124	0.26969	0.16906	0.1624	0.15358	0.25988	0.23392	0.24493	0.22824	0.22398	0.18748	0.27701	0.14176	0.20455	0.16466	0.17326	0.21631	0.17584	0.02399	0.18835	0.18188	0.20892	0.02787	0.23082	0.37266	0.3712	0.0415	0.06459	0.37265	0.36171	0.39126	0.39119	0.30785	0.24393	0.30872	0.34136	0.31	0.26912	0.2362	0.24885	0.25134	0.25155	0.25129	0.27606
Benageber 20m Mar20	SRR15198245	This study (PRJNA721863)	Benageber reservoir (Spain)	20	0.14326	0.01248	0.28366	0.18224	0.17193	0.16582	0.28032	0.24084	0.25863	0.23399	0.23816	0.20294	0.31382	0.15581	0.22162	0.17962	0.18862	0.22924	0.19073	0.02588	0.20243	0.1936	0.22347	0.02855	0.24361	0.45753	0.45198	0.06027	0.09105	0.45405	0.43676	0.47546	0.47764	0.32562	0.2499	0.32999	0.34717	0.33043	0.26862	0.24658	0.2607	0.26272	0.26236	0.25765	0.28875
Benageber reservoir tail Mar20	SRR15198244	This study (PRJNA721863)	Benageber reservoir (Spain)	0.5	0.13399	0.01041	0.25472	0.16713	0.15797	0.15469	0.24994	0.22328	0.23171	0.21176	0.22133	0.18928	0.30473	0.13182	0.19337	0.15731	0.16758	0.20091	0.16639	0.01981	0.1772	0.17236	0.19649	0.02071	0.23409	0.34685	0.34404	0.03387	0.05592	0.34545	0.34048	0.3667	0.3675	0.29739	0.22858	0.33082	0.34653	0.2928	0.25018	0.22564	0.23518	0.2388	0.2374	0.23602	0.25987
Cruz-S-11m	SRR15164351	This study (PRJNA745574)	Lake La Cruz (Spain)	11	0.88574	1.389	2.82731	1.13175	0.85204	0.77422	1.74782	2.44069	3.17895	3.04408	2.47775	1.24299	1.16677	1.2985	1.6438	1.33228	1.44572	1.72024	1.40805	0.1801	1.55298	1.44258	1.7316	0.19175	1.08022	2.91259	2.66116	0.43792	0.48909	3.0118	2.93023	2.82024	3.18814	1.41433	1.70603	1.30723	1.16885	2.92172	1.97918	1.22581	1.28405	1.26962	1.24939	1.27876	1.38927
Cruz-S-12m	SRR15164347	This study (PRJNA745574)	Lake La Cruz (Spain)	12	0.32117	0.52331	0.63952	0.3913	0.43142	0.37501	0.52461	0.47826	0.5437	0.47261	0.52682	0.46813	0.79229	0.35636	0.63893	0.4627	0.4239	0.59028	0.44669	0.14861	0.46568	0.43121	0.67846	0.366	0.49721	1.35034	1.33295	0.32337	0.36484	1.34709	1.26593	1.38178	1.37461	0.90011	0.62405	0.80709	0.81107	0.77817	0.4963	0.57664	0.61603	0.61906	0.62144	0.61537	0.67869
Cruz-S-13m	SRR15164346	This study (PRJNA745574)	Lake La Cruz (Spain)	13	0.25161	0.62879	0.56029	0.32412	0.36522	0.32185	0.46831	0.41839	0.48319	0.40709	0.47572	0.40644	0.7122	0.30409	0.63738	0.44254	0.36395	0.54751	0.39602	0.11725	0.3966	0.36847	0.6848	0.42067	0.4271	1.07984	1.06465	0.22936	0.28212	1.07686	1.00886	1.10024	1.09253	0.74844	0.51587	0.6877	0.69647	0.65724	0.40336	0.50458	0.53158	0.53465	0.53622	0.53041	0.58597
Cruz-S-14m	SRR15164345	This study (PRJNA745574)	Lake La Cruz (Spain)	14	0.20563	0.47438	0.46639	0.2796	0.30985	0.27679	0.40176	0.35167	0.39567	0.33859	0.39345	0.33592	0.56767	0.26426	0.46158	0.33929	0.31027	0.43455	0.32824	0.09594	0.33751	0.31613	0.48223	0.24028	0.35236	0.86563	0.85131	0.19229	0.23613	0.863	0.80766	0.88426	0.87933	0.61244	0.42539	0.57184	0.58408	0.55623	0.34299	0.41585	0.43482	0.43707	0.43876	0.43267	0.48041
Cruz-S-15m	SRR15164344	This study (PRJNA745574)	Lake La Cruz (Spain)	15	0.1671	0.27732	0.38044	0.2249	0.24798	0.22737	0.33558	0.28366	0.32105	0.27938	0.31962	0.27746	0.46101	0.21764	0.3708	0.27292	0.25529	0.34801	0.26579	0.07419	0.28039	0.26062	0.38969	0.1822	0.28738	0.68398	0.67321	0.14644	0.17291	0.68108	0.64342	0.70306	0.69962	0.49239	0.3442	0.46363	0.47747	0.44475	0.2895	0.33482	0.34879	0.35063	0.35186	0.34691	0.38662
Cruz-S-16.5m	SRR15164343	This study (PRJNA745574)	Lake La Cruz (Spain)	16.5	0.0823	0.05468	0.19751	0.10872	0.12124	0.11024	0.18819	0.15197	0.16127	0.14544	0.17847	0.13532	0.21088	0.10562	0.14806	0.11795	0.124	0.15348	0.1198	0.01809	0.13357	0.12754	0.15246	0.02284	0.14603	0.25429	0.25371	0.02636	0.03331	0.25431	0.24532	0.26542	0.26546	0.20706	0.14987	0.22921	0.26716	0.19267	0.15708	0.15809	0.16388	0.16491	0.1644	0.16708	0.18377
Cruz-S-18.5m	SRR15164342	This study (PRJNA745574)	Lake La Cruz (Spain)	18.5	0.17146	0.02508	0.6204	0.18813	0.13275	0.13913	0.37292	0.48528	0.64677	0.61609	0.49538	0.23149	0.19329	0.25483	0.33895	0.26741	0.29501	0.34559	0.27559	0.01089	0.308	0.29045	0.35098	0.01456	0.19983	0.43335	0.37801	0.01567	0.02033	0.46117	0.45622	0.40452	0.49792	0.19755	0.32103	0.21488	0.2506	0.48741	0.38235	0.21575	0.21927	0.22	0.21825	0.22695	0.24565
Cruz-S-2m	SRR15164341	This study (PRJNA745574)	Lake La Cruz (Spain)	2	0.14902	0.0126	0.24995	0.18033	0.16087	0.16802	0.31499	0.2254	0.24036	0.22645	0.22996	0.223	0.35891	0.1694	0.23499	0.18997	0.20507	0.25145	0.20317	0.00395	0.2174	0.21124	0.24013	0.00583	0.25681	0.43681	0.43631	0.00803	0.05442	0.43548	0.41617	0.45649	0.45805	0.35995	0.24524	0.31457	0.31263	0.29841	0.31283	0.23007	0.24677	0.24819	0.24857	0.24252	0.27211
Cruz-S-8m	SRR15164340	This study (PRJNA745574)	Lake La Cruz (Spain)	8	0.12863	0.34665	0.29051	0.165	0.15231	0.1538	0.25319	0.24554	0.27957	0.25801	0.22963	0.19971	0.27987	0.15152	0.22827	0.18746	0.20264	0.24345	0.19604	0.02239	0.21541	0.20548	0.23741	0.02634	0.19105	0.39747	0.3976	0.04203	0.0796	0.39664	0.37849	0.408	0.41121	0.30229	0.23672	0.27083	0.25847	0.30602	0.27369	0.20608	0.21394	0.2135	0.21429	0.21632	0.23681
Cruz-W-10.5m	SRR15164350	This study (PRJNA745574)	Lake La Cruz (Spain)	10.5	0.18416	0.09986	0.49042	0.28726	0.29503	0.26411	0.36965	0.38008	0.42134	0.36926	0.38864	0.31274	0.53342	0.24812	0.3419	0.28584	0.29736	0.35938	0.30164	0.0925	0.32607	0.29576	0.35601	0.0979	0.38275	0.87851	0.8632	0.21766	0.23596	0.87162	0.82909	0.89707	0.89996	0.59683	0.42733	0.5629	0.5676	0.51936	0.35649	0.40415	0.43683	0.43821	0.43964	0.4313	0.48393
Cruz-W-15.5m	SRR15164349	This study (PRJNA745574)	Lake La Cruz (Spain)	15.5	0.1574	0.03247	0.38256	0.20885	0.21115	0.20506	0.33244	0.28443	0.33809	0.2983	0.33208	0.26835	0.40865	0.20581	0.53627	0.33225	0.26299	0.43116	0.28217	0.05286	0.28477	0.26558	0.58431	0.36341	0.2564	0.60378	0.59514	0.10159	0.11421	0.59966	0.56388	0.61519	0.62083	0.41883	0.30489	0.42285	0.44229	0.43349	0.27199	0.30795	0.31386	0.31691	0.31661	0.30313	0.35026
Cruz-W-18m	SRR15164348	This study (PRJNA745574)	Lake La Cruz (Spain)	18	0.08501	0.01311	0.20126	0.09674	0.0957	0.09748	0.18834	0.14528	0.18498	0.17353	0.17313	0.1419	0.17962	0.11537	0.18115	0.13841	0.14529	0.1819	0.13984	0.01704	0.15809	0.14715	0.18036	0.02664	0.12317	0.25474	0.25218	0.02544	0.02848	0.25673	0.24892	0.26549	0.26993	0.17586	0.13577	0.19112	0.19427	0.22299	0.17818	0.14859	0.14649	0.14804	0.14782	0.13879	0.1639
Dexter-DEX100-2013-07-02-SRR3184710	SRS1308105	PRJNA312985	Dexter reservoir (USA)	Unknown	0.44439	0.05571	0.6744	0.49572	0.43953	0.51555	0.56887	0.61389	0.61077	0.54102	0.52254	0.71871	0.6144	0.39425	0.6212	0.59125	0.64157	0.68221	0.53672	0.22195	0.59125	0.56281	0.59363	0.17921	0.70832	0.7976	0.79776	0.06277	0.10231	0.79635	0.76536	0.81787	0.8188	0.83659	0.66339	0.65727	0.64466	0.70235	0.7082	0.6323	0.65117	0.65693	0.6598	0.70103	0.73281
Dexter-DEX108-2013-07-08-SRR3184711	SRS1308106	PRJNA312985	Dexter reservoir (USA)	Unknown	0.70116	0.08923	1.08592	0.79662	0.69749	0.81715	0.84031	1.02187	0.95775	0.86014	0.83478	1.18671	0.93786	0.60683	0.97054	0.88682	0.95798	1.07561	0.85861	0.40561	0.94714	0.8836	0.93981	0.29341	1.13643	1.18691	1.18514	0.08081	0.13567	1.18536	1.13875	1.213	1.21397	1.33143	1.06236	1.01112	0.98074	1.07193	1.10858	1.00512	1.03266	1.0443	1.04801	1.11325	1.15849
Dexter-DEX109-2013-07-16-SRR3184712	SRS1308107	PRJNA312985	Dexter reservoir (USA)	Unknown	0.77517	0.10267	1.21143	0.8629	0.7475	0.93652	0.85222	1.17226	1.08706	0.96232	0.91207	1.29449	1.02428	0.61873	1.03607	0.97804	1.02999	1.23045	0.95132	0.586	1.03969	0.97484	1.01608	0.27856	1.19812	1.26763	1.26521	0.09037	0.14338	1.26749	1.20782	1.29461	1.29623	1.44859	1.17605	1.08718	1.06612	1.17046	1.14701	1.07242	1.0945	1.10951	1.11575	1.17522	1.2336
Dexter-DEX123-2013-07-30-SRR3184713	SRS1308108	PRJNA312985	Dexter reservoir (USA)	Unknown	0.29723	0.02668	0.48851	0.33502	0.30764	0.34899	0.37771	0.42269	0.4356	0.37627	0.36929	0.45068	0.44755	0.25264	0.63718	0.58763	0.60138	0.73249	0.59816	0.4643	0.61272	0.61033	0.63165	0.32288	0.44924	0.57667	0.57362	0.0371	0.06279	0.57639	0.54647	0.58812	0.58965	0.56013	0.47152	0.49065	0.49269	0.51057	0.46971	0.43766	0.4515	0.45614	0.45807	0.47527	0.50007
Dexter-DEX127-2013-08-20-SRR3184714	SRS1308109	PRJNA312985	Dexter reservoir (USA)	Unknown	0.16249	0.0095	0.30424	0.21799	0.20265	0.19909	0.3128	0.40408	0.27196	0.25704	0.24408	0.23568	0.32949	0.17494	0.27649	0.22204	0.24085	0.29343	0.23747	0.03811	0.26008	0.24528	0.28134	0.04121	0.28269	0.45026	0.45074	0.03535	0.05804	0.44937	0.4269	0.46279	0.4645	0.38172	0.30725	0.35113	0.368	0.38634	0.30829	0.27326	0.28658	0.2891	0.28759	0.29446	0.31438
Dexter-DEX128-2013-09-03-SRR3184715	SRS1308110	PRJNA312985	Dexter reservoir (USA)	Unknown	0.13938	0.00668	0.24744	0.17731	0.16882	0.15104	0.23466	0.20843	0.21834	0.20046	0.19214	0.18021	0.24709	0.13286	0.20617	0.16551	0.18086	0.2202	0.17726	0.01152	0.19488	0.18529	0.21479	0.01233	0.22354	0.3378	0.33683	0.01309	0.03359	0.33667	0.31894	0.3456	0.34608	0.2868	0.23331	0.29507	0.29933	0.30081	0.25511	0.22424	0.23186	0.23472	0.23609	0.24546	0.25714
Dexter-DEX130-2013-10-03-SRR3184716	SRS1308111	PRJNA312985	Dexter reservoir (USA)	Unknown	0.21539	0.01212	0.33033	0.23688	0.21556	0.1853	0.27294	0.26939	0.29329	0.25413	0.25127	0.23313	0.3144	0.16288	0.2598	0.20535	0.22855	0.27866	0.22126	0.02129	0.24994	0.23047	0.2656	0.02264	0.29274	0.47044	0.46987	0.04065	0.07012	0.47096	0.44822	0.48386	0.48456	0.42203	0.31134	0.39418	0.39524	0.3606	0.34119	0.29565	0.31067	0.31142	0.31259	0.31707	0.33969
Dexter-DEX137-2014-05-15-SRR3184717	SRS1308112	PRJNA312985	Dexter reservoir (USA)	Unknown	0.31595	0.0411	0.39091	0.30358	0.28591	0.25905	0.33781	0.32224	0.35616	0.34186	0.32313	0.44872	0.40075	0.24025	0.35228	0.28656	0.31248	0.38248	0.30267	0.05954	0.34032	0.3183	0.35599	0.0683	0.44549	0.51735	0.5174	0.05398	0.07574	0.51501	0.49353	0.5295	0.52978	0.50121	0.37196	0.42465	0.4056	0.48693	0.38598	0.36658	0.37169	0.3734	0.37373	0.39083	0.41787
Dexter-DEX139-2014-06-17-SRR3184719	SRS1308114	PRJNA312985	Dexter reservoir (USA)	Unknown	0.0849	0.00076	0.17158	0.11463	0.11223	0.11094	0.1865	0.14182	0.15461	0.13345	0.13864	0.12453	0.21511	0.09915	0.15785	0.12135	0.13398	0.16311	0.1314	0.00504	0.144	0.13602	0.15989	0.00664	0.14263	0.2583	0.25944	0.01418	0.02985	0.25886	0.24186	0.26686	0.26711	0.20773	0.17502	0.1926	0.20914	0.21824	0.16899	0.14574	0.153	0.15402	0.15439	0.15562	0.16859
Dexter-DEX140-2014-06-24-SRR3184720	SRS1308115	PRJNA312985	Dexter reservoir (USA)	Unknown	0.13238	0.00781	0.36781	0.24951	0.23893	0.47633	0.77516	0.30907	0.33246	0.29751	0.60059	0.27489	0.74276	0.44426	0.67195	0.52812	0.60545	0.72188	0.57818	0.0362	0.64157	0.59191	0.68047	0.03974	0.31104	0.86664	0.8639	0.01841	0.0365	0.86683	0.82301	0.8874	0.88752	0.31158	0.24957	0.24539	0.28334	0.42391	0.25417	0.31759	0.32889	0.33224	0.32982	0.34316	0.36294
Dexter-DEX141-2014-07-01-SRR3184722	SRS1308118	PRJNA312985	Dexter reservoir (USA)	Unknown	0.86058	0.13	1.19663	0.93504	0.79954	0.87682	1.08849	1.00246	1.12086	0.97892	0.93707	1.40262	1.10607	0.74571	1.53199	1.29226	1.68867	1.65992	1.33627	0.87688	1.4614	1.10733	1.44494	0.8227	1.35808	1.38698	1.38363	0.09915	0.19805	1.38111	1.32215	1.41201	1.41389	1.56258	1.2331	1.09803	1.06526	1.22054	1.3253	1.13551	1.1244	1.13458	1.13903	1.25307	1.28629
Dexter-DEX142-2014-07-08-SRR3184721	SRS1308116	PRJNA312985	Dexter reservoir (USA)	Unknown	0.10159	0.00249	0.21524	0.14677	0.13805	0.13652	0.21922	0.18199	0.19394	0.1713	0.16085	0.15261	0.24648	0.12203	0.19069	0.15219	0.16939	0.2008	0.16653	0.01474	0.18043	0.16722	0.19386	0.014	0.1739	0.30956	0.31127	0.01813	0.03436	0.30953	0.29453	0.3186	0.31966	0.2531	0.21336	0.23499	0.24599	0.26553	0.21003	0.18351	0.18808	0.19002	0.18808	0.1931	0.20658
Dexter-DEX143-2014-07-16-SRR3184723	SRS1308119	PRJNA312985	Dexter reservoir (USA)	Unknown	0.80872	0.12673	1.21659	0.86907	0.76991	1.01116	0.88164	0.97796	1.08864	0.94328	0.91053	1.32088	1.00145	0.65992	1.08536	1.05637	1.09717	1.30009	1.00106	0.66643	1.08037	1.01926	1.04942	0.35829	1.21324	1.25758	1.25641	0.09709	0.1611	1.25736	1.19853	1.28479	1.28394	1.46983	1.18148	1.10325	1.0804	1.16899	1.20493	1.11413	1.13161	1.14547	1.15205	1.2286	1.2832
Dexter-DEX88-2013-06-04-SRR3184707	SRS1308102	PRJNA312985	Dexter reservoir (USA)	Unknown	0.32576	0.05032	0.4504	0.35069	0.30637	0.33647	0.45966	0.40484	0.42287	0.36699	0.35938	0.45506	0.49597	0.28492	0.44896	0.37767	0.4806	0.49168	0.39257	0.1309	0.42533	0.37908	0.43728	0.1363	0.4762	0.5988	0.59738	0.04307	0.07908	0.59885	0.57509	0.61517	0.61504	0.60076	0.49153	0.46204	0.46848	0.51306	0.52139	0.41371	0.42375	0.42824	0.42715	0.45626	0.47464
Dexter-DEX90-2013-06-18-SRR3184708	SRS1308103	PRJNA312985	Dexter reservoir (USA)	Unknown	0.7291	0.08709	1.0555	0.82675	0.71709	0.77492	0.94531	0.88292	0.98776	0.87176	0.83184	1.20052	1.0261	0.65162	1.16093	1.03809	1.25678	1.27196	0.99876	0.47437	1.07448	0.95775	1.07869	0.49687	1.17921	1.29112	1.28952	0.08417	0.16411	1.28642	1.23365	1.31767	1.31703	1.39178	1.10069	1.04033	1.01344	1.12279	1.19709	1.00541	1.02586	1.03491	1.03873	1.12109	1.16253
Dexter-DEX91-2013-06-25-SRR3184709	SRS1308104	PRJNA312985	Dexter reservoir (USA)	Unknown	0.76944	0.09172	1.1363	0.85431	0.72057	0.85519	0.92672	0.91582	1.02695	0.90118	0.85745	1.24779	1.06063	0.66161	1.06288	1.05562	1.07203	1.15038	0.89864	0.35037	0.99608	0.96885	1.01028	0.30833	1.24706	1.33863	1.33945	0.07925	0.16871	1.33744	1.28452	1.37139	1.3724	1.4441	1.12666	1.09111	1.05773	1.16784	1.2342	1.06195	1.08853	1.09872	1.10378	1.18329	1.22903
Kalamas-kal1feb-26-Feb-2013-SRR3098772	SRS1246340	A. Meziti, D. Tsementzi, K. Ar. Kormas, H. Karayanni, K. T. Konstantinidis, Anthropogenic effects on bacterial diversity and function along a river‐to‐estuary gradient in Northwest Greece revealed by metagenomics. Environ. Microbiol. 18, 4640–4652 (2016).	Kalamas river (Greece)	Unknown	0.07794	0.00424	0.16458	0.09999	0.09539	0.09875	0.16225	0.135	0.14199	0.12832	0.14	0.11322	0.16524	0.08552	5.63623	5.58128	5.15335	6.20905	5.86515	5.25307	5.69055	5.66216	5.73582	5.71675	0.1344	0.18265	0.18286	0.00831	0.02376	0.18312	0.18005	0.19379	0.19354	0.18636	0.1385	0.18912	0.20434	0.16429	0.16099	0.12759	0.13382	0.13498	0.13542	0.13795	0.14911
Kalamas-kal1may-26-May-2013-SRR3098764	SRS1246329	A. Meziti, D. Tsementzi, K. Ar. Kormas, H. Karayanni, K. T. Konstantinidis, Anthropogenic effects on bacterial diversity and function along a river‐to‐estuary gradient in Northwest Greece revealed by metagenomics. Environ. Microbiol. 18, 4640–4652 (2016).	Kalamas river (Greece)	Unknown	0.2729	0.0328	0.661	0.36256	0.36923	0.34088	0.68028	0.46375	0.5512	0.48248	0.69111	0.43213	0.66797	0.35522	0.56003	0.44722	0.44259	0.58798	0.41538	0.01073	0.49795	0.44404	0.56593	0.01312	0.60328	0.80287	0.79966	0.02105	0.03281	0.79682	0.81648	0.87864	0.87747	0.65872	0.56362	0.84361	0.86219	0.73068	0.60363	0.5469	0.56693	0.572	0.57047	0.5326	0.63664
Kalamas-kal1nov-21-Nov-2012-SRR3098779	SRS1246345	A. Meziti, D. Tsementzi, K. Ar. Kormas, H. Karayanni, K. T. Konstantinidis, Anthropogenic effects on bacterial diversity and function along a river‐to‐estuary gradient in Northwest Greece revealed by metagenomics. Environ. Microbiol. 18, 4640–4652 (2016).	Kalamas river (Greece)	Unknown	0.08211	0.00149	0.20333	0.11213	0.12134	0.11326	0.2033	0.17599	0.18721	0.1653	0.18876	0.14423	0.20803	0.10362	0.2855	0.25202	0.25947	0.31193	0.266	0.13352	0.2894	0.26655	0.2937	0.14919	0.18834	0.25247	0.25253	0.00531	0.0151	0.25374	0.24669	0.26705	0.26608	0.17796	0.16603	0.2594	0.28751	0.235	0.20296	0.17835	0.18636	0.18814	0.18775	0.17998	0.21287
Kalamas-kal2feb-26-Feb-2013-SRR3098769	SRS1246336	A. Meziti, D. Tsementzi, K. Ar. Kormas, H. Karayanni, K. T. Konstantinidis, Anthropogenic effects on bacterial diversity and function along a river‐to‐estuary gradient in Northwest Greece revealed by metagenomics. Environ. Microbiol. 18, 4640–4652 (2016).	Kalamas river (Greece)	Unknown	0.10249	0.00195	0.22286	0.14286	0.13314	0.12872	0.21851	0.18305	0.20054	0.17664	0.1952	0.15412	0.25281	0.11465	2.20523	2.14289	2.03105	2.4218	2.26212	1.94822	2.23446	2.1886	2.23612	2.11214	0.18391	0.26599	0.26534	0.00666	0.03046	0.26341	0.2627	0.28303	0.28277	0.24358	0.1925	0.28012	0.29764	0.24463	0.21772	0.19047	0.19756	0.19749	0.19834	0.20036	0.21926
Kalamas-kal2may-26-May-2013-SRR3098759	SRS1246325	A. Meziti, D. Tsementzi, K. Ar. Kormas, H. Karayanni, K. T. Konstantinidis, Anthropogenic effects on bacterial diversity and function along a river‐to‐estuary gradient in Northwest Greece revealed by metagenomics. Environ. Microbiol. 18, 4640–4652 (2016).	Kalamas river (Greece)	Unknown	0.348	0.08536	0.72856	0.39384	0.39606	0.3831	0.76507	0.49206	0.62306	0.5351	0.82689	0.51017	0.85475	0.41416	0.74231	0.58995	0.59316	0.78825	0.55241	0.02886	0.6586	0.58302	0.75967	0.03331	0.6498	0.85765	0.85297	0.01918	0.03127	0.85273	0.87185	0.94393	0.94405	0.8195	0.6648	0.97675	0.98553	0.82919	0.64602	0.65755	0.67217	0.67375	0.67638	0.63216	0.74945
Kalamas-kal2nov-21-Nov-2012-SRR3098776	SRS1246344	A. Meziti, D. Tsementzi, K. Ar. Kormas, H. Karayanni, K. T. Konstantinidis, Anthropogenic effects on bacterial diversity and function along a river‐to‐estuary gradient in Northwest Greece revealed by metagenomics. Environ. Microbiol. 18, 4640–4652 (2016).	Kalamas river (Greece)	Unknown	0.1419	0.00177	0.34851	0.1969	0.20574	0.17596	0.37799	0.26944	0.28961	0.2434	0.31295	0.21832	0.35177	0.16585	0.2554	0.2112	0.22226	0.2714	0.21181	0.02664	0.23846	0.22832	0.26014	0.02861	0.26695	0.40538	0.40242	0.00694	0.02789	0.40403	0.39482	0.42869	0.42773	0.33678	0.26331	0.434	0.47525	0.37223	0.2838	0.25465	0.26628	0.27184	0.26465	0.26755	0.29748
Kalamas-kal3feb-26-Feb-2013-SRR3098767	SRS1246333	A. Meziti, D. Tsementzi, K. Ar. Kormas, H. Karayanni, K. T. Konstantinidis, Anthropogenic effects on bacterial diversity and function along a river‐to‐estuary gradient in Northwest Greece revealed by metagenomics. Environ. Microbiol. 18, 4640–4652 (2016).	Kalamas river (Greece)	Unknown	0.09262	0.00233	0.2084	0.1304	0.12501	0.12754	0.21758	0.17441	0.1886	0.16235	0.18842	0.15234	0.23449	0.10969	1.70433	1.61533	1.5416	1.85242	1.70942	1.4729	1.69147	1.6533	1.73126	1.59841	0.18083	0.25992	0.26013	0.00938	0.027	0.25848	0.25391	0.27514	0.27517	0.21649	0.17867	0.26718	0.28899	0.22918	0.20337	0.17454	0.1798	0.18268	0.18092	0.1827	0.20022
Kalamas-kal3may-26-May-2013-SRR3098756	SRS1246324	A. Meziti, D. Tsementzi, K. Ar. Kormas, H. Karayanni, K. T. Konstantinidis, Anthropogenic effects on bacterial diversity and function along a river‐to‐estuary gradient in Northwest Greece revealed by metagenomics. Environ. Microbiol. 18, 4640–4652 (2016).	Kalamas river (Greece)	Unknown	0.26568	0.00412	0.71627	0.47418	0.39744	0.49478	0.71935	0.45288	0.50449	0.4952	0.71568	0.37221	0.80125	0.46718	0.7341	0.60323	0.64517	0.78964	0.62628	0.04266	0.70016	0.6523	0.75289	0.04742	0.47484	0.84952	0.84734	0.05759	0.08495	0.84498	0.83662	0.89662	0.89782	0.79614	0.46359	0.83975	0.8951	0.737	0.65386	0.54533	0.55702	0.55993	0.55873	0.55055	0.62457
Kalamas-kal3nov-21-Nov-2012-SRR3098775	SRS1246341	A. Meziti, D. Tsementzi, K. Ar. Kormas, H. Karayanni, K. T. Konstantinidis, Anthropogenic effects on bacterial diversity and function along a river‐to‐estuary gradient in Northwest Greece revealed by metagenomics. Environ. Microbiol. 18, 4640–4652 (2016).	Kalamas river (Greece)	Unknown	0.15647	0.00339	0.34242	0.19167	0.20261	0.1757	0.32917	0.26069	0.28568	0.24406	0.31034	0.23717	0.36165	0.16464	0.2593	0.20889	0.22514	0.27108	0.21827	0.02386	0.23851	0.23032	0.26163	0.02717	0.27207	0.41422	0.41479	0.01406	0.02174	0.4141	0.40835	0.44075	0.44067	0.34218	0.26984	0.41616	0.46151	0.38528	0.31006	0.27065	0.28375	0.28896	0.28751	0.2881	0.31935
Kivu_15m_20L	SRS2842214	PRJNA368355	Lake Kivu (Africa)	15	0.2138	0.02819	0.33865	0.26905	0.23443	0.24629	0.40689	0.30369	0.33738	0.32358	0.26702	0.29255	0.44292	0.23827	0.41019	0.34273	0.39219	0.46393	0.37729	0.14535	0.39827	0.38403	0.40377	0.12916	0.3742	0.68146	0.68194	0.11278	0.17298	0.67865	0.65242	0.70508	0.70726	0.51975	0.35305	0.45976	0.4216	0.45621	0.37676	0.33694	0.35453	0.356	0.35648	0.35532	0.38857
Klamath-Lake-CR160-SRR3184737	SRS1308094	PRJNA312830	Klamath Lake (USA)	Unknown	0.55796	1.2487	1.19182	0.85029	1.28748	2.02187	0.97399	0.92508	1.07963	1.04783	1.08369	0.89134	1.06905	1.28505	486.67	457.227	430.901	522.084	491.628	650.873	467.526	452.268	476.566	504.11	1.12526	1.29961	1.30265	0.23863	0.30724	1.29907	1.24104	1.32967	1.32783	1.25876	0.98801	0.89803	0.91113	1.40632	1.82131	1.36505	1.43446	1.44095	1.4436	1.57624	1.58084
Klamath-lake-CR22-SRR3184736	SRS1308093	PRJNA312830	Klamath Lake (USA)	Unknown	0.24236	0.11089	0.63836	0.48991	0.77199	1.02872	0.65709	0.57362	0.62939	0.57964	0.66913	0.50155	0.56866	0.92722	382.451	317.915	324.451	364.884	339.516	349.422	348.295	420.575	376.755	389.876	0.61478	0.73716	0.73655	0.22431	0.28616	0.73735	0.70592	0.7564	0.75599	0.64544	0.50637	0.45127	0.46868	0.85438	0.43322	0.86882	0.86064	0.86686	0.85943	1.01101	0.93391
Klamath-lake-IR103-SRR3184741	SRS1308098	PRJNA312830	Klamath Lake (USA)	Unknown	0.41657	0.4266	1.11968	0.76306	1.38797	2.36205	0.93302	0.84727	0.98863	1.06082	1.00596	0.7206	0.97229	1.45276	626.357	588.582	554.686	674.103	631.794	833.817	603.515	582.077	614.538	652.579	0.92603	1.1841	1.18446	0.26366	0.31442	1.1825	1.12781	1.20757	1.20791	1.04376	0.79291	0.75324	0.76646	1.36683	1.33806	1.36069	1.43882	1.44365	1.44349	1.59201	1.57961
Klamath-lake-IR112-SRR3184743	SRS1308099	PRJNA312830	Klamath Lake (USA)	Unknown	0.35865	0.34852	0.90452	0.61234	1.10397	1.82212	0.76514	0.67338	0.8082	0.86439	0.80755	0.57658	0.78816	1.11086	463.512	436.068	411.75	501.3	468.278	618.442	448.546	431.089	455.409	484.055	0.75571	0.96499	0.96488	0.19209	0.23173	0.96358	0.91954	0.98666	0.98734	0.8645	0.6677	0.63331	0.64795	1.09031	1.10278	1.07676	1.1441	1.14916	1.14854	1.2538	1.25737
Klamath-lake-IR118-SRR3184744	SRS1308100	PRJNA312830	Klamath Lake (USA)	Unknown	0.05272	0.00101	0.10831	0.07388	0.06972	0.0673	0.11366	0.09444	0.09738	0.08927	0.09127	0.07849	0.12551	0.0627	0.5197	0.47666	0.52293	0.57846	0.51263	0.51437	0.57256	0.49788	0.51855	0.44906	0.08676	0.13726	0.13758	0.00736	0.01542	0.13698	0.13026	0.1414	0.14123	0.12379	0.09896	0.12318	0.13675	0.1269	0.10362	0.08609	0.08978	0.09069	0.0897	0.09402	0.09974
Klamath-lake-IR85-SRR3184738	SRS1308095	PRJNA312830	Klamath Lake (USA)	Unknown	0.10676	0.00417	0.22141	0.14694	0.13538	0.13322	0.21829	0.18516	0.20677	0.16813	0.16655	0.15187	0.23122	0.11875	0.84951	0.77665	0.76127	0.91403	0.82965	0.91749	0.82343	0.78581	0.84639	0.71326	0.18072	0.32341	0.32241	0.01472	0.05434	0.32378	0.30399	0.33201	0.33169	0.25838	0.2148	0.24832	0.26607	0.24377	0.24012	0.18592	0.19589	0.19663	0.19625	0.20009	0.21474
Klamath-lake-IR90-SRR3184739	SRS1308096	PRJNA312830	Klamath Lake (USA)	Unknown	0.13876	0.1084	0.26351	0.18719	0.19423	0.20848	0.25535	0.22523	0.25013	0.2225	0.20899	0.1979	0.27538	0.17443	16.0746	15.2999	14.412	17.3813	16.4227	21.6719	15.6687	15.1386	15.7799	16.5366	0.24314	0.39476	0.39572	0.02944	0.05739	0.39344	0.37204	0.40454	0.4046	0.33284	0.27037	0.28179	0.30101	0.33117	0.31292	0.24259	0.25494	0.25679	0.25776	0.26577	0.28244
Klamath-lake-IR96-SRR3184740	SRS1308097	PRJNA312830	Klamath Lake (USA)	Unknown	0.21821	0.41309	0.47259	0.3286	0.50033	0.79394	0.42546	0.44745	0.4362	0.4214	0.43422	0.3537	0.46813	0.46633	185.459	175.525	165.048	198.35	189.364	254.351	178.465	173.996	181.257	191.256	0.43438	0.55792	0.56209	0.08335	0.11121	0.56184	0.53169	0.57533	0.57283	0.5043	0.3976	0.40563	0.41312	0.5654	0.69853	0.5151	0.54291	0.54553	0.54539	0.58929	0.59747
Klamath-basin-SRR3184745	SRS1308101	PRJNA312830	Klamath Lake (USA)	Unknown	2.89914	0.59657	5.75411	3.33048	3.13886	3.21051	3.35991	4.2446	4.96306	3.98549	4.34173	5.54348	3.96225	2.93706	4.21912	3.98235	4.13037	4.68974	3.93515	1.29343	4.35858	4.08601	4.51335	1.41731	4.78423	4.91096	4.90811	0.79739	1.39081	4.89169	4.74957	5.03529	5.0225	5.70833	4.83091	4.72519	4.52341	4.56812	4.77976	4.47294	4.65051	4.6697	4.68658	4.92095	5.14786
Lagunillo Cardenillas C2 2m	SRR15116519	PRJNA745587	Lagunillo de Cardenillas (Spain)	2	0.50725	0.02248	1.48028	0.18373	0.1657	0.21276	0.37609	0.5007	1.32389	1.25459	1.09156	0.86961	0.31394	0.72914	1.0305	0.81304	0.91085	1.09459	0.87464	0.00651	0.97959	0.91108	1.0669	0.0068	0.23739	1.2476	1.2394	0.04302	0.01623	1.24877	1.1948	1.27752	1.29191	0.24071	0.31088	0.24702	0.29018	1.44393	1.16983	0.29296	0.28933	0.29135	0.2916	0.29426	0.33022
Lagunillo Cardenillas C3 3m	SRR15116518	PRJNA745587	Lagunillo de Cardenillas (Spain)	3	0.15682	0.02332	0.40497	0.08677	0.08366	0.11003	0.21698	0.17801	0.34217	0.3221	0.30555	0.19297	0.18096	0.21601	0.30072	0.24009	0.26402	0.32459	0.25364	0.00979	0.28466	0.26453	0.31166	0.00971	0.11946	0.35096	0.30692	0.04288	0.02429	0.37796	0.36153	0.31853	0.39105	0.17329	0.13949	0.16078	0.1777	0.41407	0.29398	0.17264	0.15616	0.1575	0.15757	0.16042	0.1794
Lagunillo Cardenillas C3 sup	SRR15116517	PRJNA745587	Lagunillo de Cardenillas (Spain)	0.5	0.138	0.01773	0.28643	0.16391	0.18468	0.17504	0.29213	0.24745	0.24593	0.22361	0.25876	0.19874	0.39723	0.17245	0.23014	0.18423	0.2018	0.24388	0.19445	0.02456	0.2143	0.20604	0.23795	0.02256	0.20675	0.38476	0.38254	0.03677	0.07671	0.38089	0.36278	0.39194	0.39362	0.35821	0.28326	0.3482	0.35525	0.33172	0.25451	0.23807	0.24724	0.24955	0.25001	0.2531	0.27643
Lagunillo Cardenillas C4 3m	SRR15116522	PRJNA745587	Lagunillo de Cardenillas (Spain)	3	0.08211	0.01509	0.17978	0.108	0.11297	0.10788	0.19197	0.14155	0.1486	0.14111	0.157	0.13011	0.23583	0.1073	0.17461	0.13235	0.14195	0.17319	0.13538	0.0155	0.14879	0.14109	0.17724	0.02948	0.14784	0.23396	0.23228	0.01913	0.02304	0.23293	0.22833	0.24374	0.24502	0.19749	0.14944	0.22057	0.22913	0.2102	0.16685	0.17107	0.16841	0.16964	0.17037	0.16299	0.18733
Lagunillo Cardenillas C4 sup	SRR15116521	PRJNA745587	Lagunillo de Cardenillas (Spain)	0.5	0.26298	0.04816	0.61584	0.38379	0.43706	0.38876	0.57617	0.4639	0.50371	0.4655	0.52328	0.46361	0.85401	0.37595	0.5452	0.4249	0.47965	0.58062	0.46473	0.12912	0.51796	0.48142	0.5601	0.1388	0.482	1.30943	1.31138	0.31546	0.35961	1.29363	1.23513	1.33138	1.3447	0.92389	0.65732	0.87335	0.99751	0.74667	0.5298	0.58211	0.6046	0.60774	0.60964	0.612	0.66408
Lake-Montjoie-M_140807_EF_MetaG	SRS2364928	P. Tran, et al., Microbial life under ice: Metagenome diversity and in situ activity of Verrucomicrobia in seasonally ice‐covered lakes. Environ. Microbiol. (2018)	Lake Montjoie (Canada)	Unknown	0.12418	0.00962	0.21419	0.14662	0.1355	0.13766	0.20516	0.18892	0.20144	0.17619	0.16521	0.1696	0.24482	0.13251	0.23291	0.19441	0.20435	0.25278	0.2123	0.09051	0.22215	0.21186	0.23709	0.08078	0.18228	0.3603	0.35937	0.04823	0.07303	0.35883	0.34127	0.37023	0.37181	0.2804	0.23762	0.25768	0.27597	0.26335	0.2128	0.19345	0.1998	0.2028	0.20181	0.20577	0.22236
LAKE-Montjoie-M_140807_MF_MetaG	SRS2364929	P. Tran, et al., Microbial life under ice: Metagenome diversity and in situ activity of Verrucomicrobia in seasonally ice‐covered lakes. Environ. Microbiol. (2018)	Lake Montjoie (Canada)	Unknown	0.2053	0.01993	0.24972	0.17828	0.16864	0.1642	0.21531	0.20869	0.21322	0.19678	0.20009	0.1903	0.28886	0.15267	0.24725	0.19644	0.21772	0.26075	0.2104	0.08095	0.23724	0.22501	0.24481	0.08749	0.21789	0.43766	0.43877	0.09286	0.10865	0.43648	0.42218	0.44847	0.44979	0.33345	0.26633	0.29533	0.31236	0.3116	0.2352	0.25115	0.25735	0.25982	0.26028	0.26509	0.28482
LakeMontjoieM_130207_XF_MetaG	SRS2364850	P. Tran, et al., Microbial life under ice: Metagenome diversity and in situ activity of Verrucomicrobia in seasonally ice‐covered lakes. Environ. Microbiol. (2018)	Lake Montjoie (Canada)	Unknown	0.09675	0.00414	0.1224	0.08902	0.07916	0.08146	0.13975	0.10558	0.11273	0.10124	0.10389	0.10252	0.15727	0.076	0.11052	0.08564	0.09383	0.11502	0.09194	0.00815	0.10056	0.09677	0.11053	0.00882	0.10756	0.18494	0.18475	0.01154	0.03087	0.18336	0.17643	0.19134	0.19151	0.15239	0.12243	0.16884	0.17604	0.14633	0.14026	0.11368	0.11777	0.11864	0.11844	0.11803	0.13064
LakeErie-CCB-epilimnion	SRR6201979	Spatial and temporal dynamics of virus occurrence in two freshwater lakes captured through metagenomic analysis.", Front Microbiol, 2015;6:959	Lake Erie (USA)	Unknown	0.09089	0.00257	0.16685	0.08548	0.05854	0.12425	0.19789	0.07527	0.06968	0.07861	0.08214	0.13949	0.14486	0.05251	0.14014	0.11446	0.12544	0.15217	0.11676	0.06921	0.12835	0.11621	0.09042	0.07426	0.42078	0.39209	0.39417	0.32241	0.31211	0.39257	0.37562	0.40139	0.40325	0.20146	0.07751	0.10592	0.10259	0.21745	0.07733	0.15093	0.15296	0.14916	0.15376	0.17393	0.16458
LakeErie-LongBeach4VD-04-Jul-2013-SRR2083220	SRS976590	Spatial and temporal dynamics of virus occurrence in two freshwater lakes captured through metagenomic analysis.", Front Microbiol, 2015;6:960	Lake Erie (USA)	1	0.18229	0	0.39926	0.23119	0.25007	0.22513	0.39171	0.32651	0.32701	0.30991	0.27413	0.26538	0.34877	0.22145	0.3113	0.24322	0.27274	0.31478	0.25335	0.01392	0.28138	0.26419	0.31856	0.01242	0.33048	0.51257	0.5088	0.05168	0.03956	0.51088	0.48643	0.53454	0.53464	0.35503	0.37094	0.46973	0.49478	0.41964	0.38833	0.33197	0.35334	0.35792	0.35394	0.36686	0.38982
LakeErieCCBepilimnionJuly2011	SRS2617696	Spatial and temporal dynamics of virus occurrence in two freshwater lakes captured through metagenomic analysis.", Front Microbiol, 2015;6:961	Lake Erie (USA)	Unknown	0.18087	0.00542	0.19074	0.12931	0.12325	0.11337	0.176	0.16398	0.17947	0.15941	0.1477	0.14159	0.19757	0.10369	0.16536	0.12913	0.13918	0.17694	0.13606	0.01937	0.15162	0.14711	0.16639	0.02405	0.16687	0.26482	0.2649	0.01933	0.03369	0.26282	0.25529	0.27525	0.27562	0.21093	0.18392	0.22667	0.23202	0.21288	0.19209	0.17512	0.18197	0.18302	0.1835	0.18494	0.20089
LakeErieCCBhypolimnionJuly2011	SRS2617698	Spatial and temporal dynamics of virus occurrence in two freshwater lakes captured through metagenomic analysis.", Front Microbiol, 2015;6:962	Lake Erie (USA)	Unknown	0.16909	0.00516	0.16118	0.10699	0.1034	0.09571	0.14899	0.13795	0.15281	0.13556	0.12886	0.12158	0.17425	0.08737	0.1399	0.10919	0.11461	0.14872	0.11274	0.01855	0.1256	0.12409	0.13856	0.04054	0.13629	0.22005	0.22084	0.0187	0.03297	0.21907	0.21357	0.23094	0.23109	0.17821	0.15137	0.2012	0.20549	0.17952	0.16435	0.14891	0.15566	0.15699	0.15742	0.15709	0.17334
Lake Erie - Long Beach C.E._ED-SRR2082964	SRS975751	Spatial and temporal dynamics of virus occurrence in two freshwater lakes captured through metagenomic analysis.", Front Microbiol, 2015;6:963	Lake Erie (USA)	1	0.53304	0	1.08355	0.64489	0.97304	0.96603	1.25313	0.79179	0.5738	0.62762	1.58453	0.76955	1.08697	0.88066	1.39514	1.19454	1.20899	1.47856	1.21652	0	1.34027	1.25127	1.37489	0	0.56142	1.05551	1.05205	0	0.00312	1.05361	1.04673	1.12176	1.12349	0.39206	1.00411	1.45714	1.55506	1.40249	0.86085	0.76301	0.80248	0.81269	0.79287	0.77305	0.89226
Lake Erie - Long Beach-4_VD-SRR2083220	SRS976590	Spatial and temporal dynamics of virus occurrence in two freshwater lakes captured through metagenomic analysis.", Front Microbiol, 2015;6:964	Lake Erie (USA)	1	0.17293	0	0.39299	0.23388	0.24497	0.21392	0.3728	0.31009	0.32469	0.29863	0.28703	0.25269	0.34553	0.20093	0.30265	0.24123	0.26078	0.31781	0.25228	0.01081	0.27742	0.26124	0.3087	0.01155	0.31688	0.48847	0.48662	0.03434	0.03013	0.49018	0.46351	0.50732	0.51084	0.34752	0.35371	0.45658	0.47271	0.43172	0.37525	0.30759	0.32497	0.32922	0.32793	0.33495	0.35995
Lake Erie - Lakeside-4_VD-SRR2083227	SRS976583	Spatial and temporal dynamics of virus occurrence in two freshwater lakes captured through metagenomic analysis.", Front Microbiol, 2015;6:965	Lake Erie (USA)	1	0.12999	0.00404	0.28267	0.18925	0.18659	0.18035	0.26714	0.2328	0.24375	0.20739	0.21746	0.2075	0.34284	0.15356	0.24531	0.19651	0.21033	0.26296	0.21033	0.0141	0.23465	0.21788	0.25513	0.01864	0.22256	0.45494	0.45611	0.02502	0.04494	0.45214	0.42804	0.46791	0.46667	0.35975	0.30577	0.32569	0.35408	0.33342	0.30953	0.24457	0.25286	0.25247	0.25424	0.26066	0.27902
LakeHouston-LHTX10-SRR3184704	SRS1308087	PRJNA312986	Lake Houston (USA)	Unknown	0.2814	0.05988	0.55417	0.43659	0.39502	0.3575	0.46449	0.45778	0.49065	0.43328	0.39979	0.43163	0.63415	0.32031	2.00911	1.66573	1.80379	2.12315	1.79461	1.67446	1.97618	1.85604	2.01449	1.67344	0.53816	0.98215	0.98374	0.10123	0.15139	0.98584	0.95013	1.01206	1.01372	0.84807	0.62543	0.63402	0.6254	0.67561	0.58378	0.54498	0.57316	0.57554	0.57514	0.58067	0.6314
LakeHouston-LHTX11-SRR3184705	SRS1308088	PRJNA312986	Lake Houston (USA)	Unknown	0.2814	0.05988	0.55417	0.43659	0.39502	0.3575	0.46449	0.45778	0.49065	0.43328	0.39979	0.43163	0.63415	0.32031	2.00911	1.66573	1.80379	2.12315	1.79461	1.67446	1.97618	1.85604	2.01449	1.67344	0.53816	0.98215	0.98374	0.10123	0.15139	0.98584	0.95013	1.01206	1.01372	0.84807	0.62543	0.63402	0.6254	0.67561	0.58378	0.54498	0.57316	0.57554	0.57514	0.58067	0.6314
LakeHouston-LHTX12-SRR3184706	SRS1308090	PRJNA312986	Lake Houston (USA)	Unknown	0.28667	0.03155	0.57785	0.45251	0.41983	0.37706	0.47732	0.5592	0.5315	0.47644	0.43447	0.44231	0.65356	0.34576	2.71558	2.18659	2.34262	2.78988	2.36806	2.33481	2.54212	2.4917	2.72826	2.45814	0.58242	1.02585	1.02662	0.14002	0.17398	1.02658	0.97935	1.05609	1.05567	0.87363	0.65124	0.65233	0.63817	0.76457	0.56825	0.70152	0.64111	0.64481	0.64718	0.66783	0.70665
LakeHouston-LHTX18-SRR3184730	SRS1308089	PRJNA312986	Lake Houston (USA)	Unknown	0.23058	0.02096	0.37403	0.27745	0.25489	0.24997	0.31605	0.3726	0.33548	0.30124	0.30219	0.29685	0.44069	0.22298	2.30187	1.87847	1.9883	2.33402	2.02317	2.08464	2.16058	2.18325	2.30547	2.1956	0.35697	0.62119	0.62036	0.10903	0.14168	0.61925	0.59764	0.64007	0.64223	0.54591	0.37406	0.43831	0.42573	0.45907	0.3524	0.41241	0.4015	0.40373	0.40633	0.40333	0.44369
LakeHouston-LHTX20-SRR3184731	SRS1308091	PRJNA312986	Lake Houston (USA)	Unknown	0.30476	0.02333	0.45647	0.3567	0.32563	0.27643	0.34937	0.48648	0.39945	0.36088	0.34012	0.34731	0.49313	0.25609	1.96094	1.56584	1.67178	2.0106	1.69981	1.63842	1.82606	1.77215	1.97168	1.77719	0.44135	0.77431	0.7757	0.10892	0.13972	0.77642	0.7434	0.7977	0.79762	0.70571	0.49522	0.51338	0.5085	0.5891	0.42069	0.50136	0.48194	0.48614	0.48773	0.49911	0.53213
LakeHouston-LHTX21-SRR3184732	SRS1308092	PRJNA312986	Lake Houston (USA)	Unknown	0.21001	0.01701	0.4042	0.31138	0.28277	0.26009	0.35409	0.37322	0.36943	0.32899	0.30358	0.31021	0.46487	0.23569	2.67498	2.11995	2.28324	2.72349	2.29815	2.34635	2.47641	2.44855	2.68196	2.54509	0.39951	0.66512	0.66473	0.07783	0.10995	0.66633	0.63771	0.68458	0.68541	0.60407	0.43991	0.46884	0.46477	0.50565	0.40452	0.43958	0.43272	0.43303	0.43471	0.4423	0.4747
LakeOntario-Lakeside4VD-04-Jul-2013-SRR2083227	SRS976583	Spatial and temporal dynamics of virus occurrence in two freshwater lakes captured through metagenomic analysis.", Front Microbiol, 2015;6:959	Lake Ontario (USA)	1	0.13923	0	0.28741	0.19673	0.19287	0.18114	0.26125	0.23539	0.24628	0.20923	0.20514	0.22166	0.34676	0.15304	0.24682	0.1968	0.21471	0.26264	0.20993	0.01266	0.23825	0.22505	0.256	0.01544	0.23524	0.48267	0.47974	0.01721	0.03635	0.47542	0.45273	0.48661	0.48954	0.38304	0.3152	0.35209	0.36312	0.31813	0.32731	0.23879	0.24851	0.2499	0.25075	0.25183	0.27028
LakeOntario-QueensRoyalVD-09-Aug-2012-SRR2083225	SRS976584	Spatial and temporal dynamics of virus occurrence in two freshwater lakes captured through metagenomic analysis.", Front Microbiol, 2015;6:959	Lake Ontario (USA)	1	0.03984	0	0.07569	0.03759	0.04909	0.04146	0.07126	0.06581	0.07081	0.06211	0.05297	0.06508	0.06441	0.04281	0.85536	0.80183	0.78606	0.9109	0.88689	0.82652	0.88509	0.84688	0.842	0.82848	0.06475	0.08208	0.08203	0	0.00202	0.0818	0.07788	0.08326	0.08326	0.06542	0.07131	0.07552	0.08225	0.08579	0.07204	0.06615	0.06935	0.0712	0.07148	0.07356	0.07704
Lake Lanier 454	SRS088637	S. Oh, et al., Metagenomic insights into the evolution, function, and complexity of the planktonic microbial community of Lake Lanier, a temperate freshwater ecosystem. Appl. Environ. Microbiol. 77, 6000–6011 (2011)	Lake Lanier (USA)	5	0.05591	0.00635	0.15462	0.0933	0.07599	0.11433	0.16576	0.12418	0.1398	0.11373	0.13447	0.12418	0.18988	0.09988	0.24669	0.21284	0.21565	0.26191	0.23049	0.174	0.23129	0.22534	0.24786	0.16284	0.1231	0.24961	0.24153	0.04214	0.07784	0.24587	0.23411	0.25534	0.25242	0.20273	0.14907	0.21616	0.20964	0.20506	0.12215	0.1163	0.11737	0.11958	0.11946	0.12346	0.12933
Lanier-jan29-SRR948448	SRS467479	S. Oh, et al., Metagenomic insights into the evolution, function, and complexity of the planktonic microbial community of Lake Lanier, a temperate freshwater ecosystem. Appl. Environ. Microbiol. 77, 6000–6011 (2011)	Lake Lanier (USA)	Unknown	0.1155	0.00046	0.20878	0.15034	0.13832	0.13658	0.23221	0.17643	0.19025	0.16877	0.17913	0.15631	0.27449	0.12801	0.18378	0.14462	0.15975	0.1959	0.15731	0.00304	0.17074	0.16363	0.18866	0.00425	0.17477	0.301	0.30237	0.01115	0.02898	0.30182	0.28564	0.31191	0.31158	0.24702	0.19934	0.27571	0.29528	0.26961	0.21988	0.1837	0.19138	0.193	0.19311	0.19498	0.21069
Lanier-jul641-SRR948284	SRS3949555	S. Oh, et al., Metagenomic insights into the evolution, function, and complexity of the planktonic microbial community of Lake Lanier, a temperate freshwater ecosystem. Appl. Environ. Microbiol. 77, 6000–6011 (2011)	Lake Lanier (USA)	Unknown	0.11476	0.00637	0.23723	0.18253	0.16045	0.15152	0.23459	0.19074	0.20212	0.18572	0.19453	0.17307	0.29876	0.15029	0.21116	0.16995	0.18485	0.22733	0.18033	0.01871	0.20139	0.18703	0.21574	0.01752	0.21448	0.38512	0.385	0.04422	0.06158	0.38347	0.36755	0.39388	0.39579	0.33725	0.25127	0.30558	0.31847	0.30718	0.24946	0.21809	0.22718	0.22849	0.22898	0.23296	0.24936
Lanier-jul642-SRR948155	SRS3949556	S. Oh, et al., Metagenomic insights into the evolution, function, and complexity of the planktonic microbial community of Lake Lanier, a temperate freshwater ecosystem. Appl. Environ. Microbiol. 77, 6000–6011 (2011)	Lake Lanier (USA)	Unknown	0.10973	0.00478	0.22608	0.1669	0.14813	0.14495	0.21793	0.17994	0.19371	0.17645	0.18484	0.16276	0.29286	0.14189	0.18794	0.15113	0.16422	0.20299	0.16131	0.0166	0.17925	0.1672	0.1943	0.01702	0.20201	0.33757	0.3371	0.03828	0.05506	0.33827	0.32139	0.34863	0.34868	0.32672	0.23964	0.27834	0.2871	0.28025	0.22351	0.20433	0.21173	0.21295	0.21313	0.2145	0.23283
Lanier-nov14-SRR948334	SRS467428	S. Oh, et al., Metagenomic insights into the evolution, function, and complexity of the planktonic microbial community of Lake Lanier, a temperate freshwater ecosystem. Appl. Environ. Microbiol. 77, 6000–6011 (2011)	Lake Lanier (USA)	Unknown	0.10614	0.00106	0.21255	0.13911	0.13125	0.12225	0.20947	0.19126	0.19292	0.17789	0.16823	0.15655	0.22164	0.11975	0.18699	0.14257	0.15658	0.19715	0.15436	0.01709	0.17158	0.16111	0.1957	0.03531	0.17827	0.28117	0.28016	0.01648	0.02586	0.28024	0.26917	0.29124	0.29112	0.23981	0.19457	0.25553	0.26775	0.25838	0.22501	0.19234	0.19944	0.20092	0.20114	0.20585	0.2193
Lanier-sep10-SRR947737	SRS466549	S. Oh, et al., Metagenomic insights into the evolution, function, and complexity of the planktonic microbial community of Lake Lanier, a temperate freshwater ecosystem. Appl. Environ. Microbiol. 77, 6000–6011 (2011)	Lake Lanier (USA)	Unknown	0.06541	0.00417	0.13575	0.1021	0.093	0.08847	0.13137	0.10795	0.10954	0.10725	0.11478	0.09551	0.15705	0.08495	0.11681	0.09465	0.10322	0.12747	0.10332	0.02007	0.11473	0.10605	0.12045	0.01702	0.11825	0.21494	0.21471	0.02789	0.03347	0.21525	0.20463	0.22128	0.22131	0.18269	0.13295	0.1775	0.17848	0.17168	0.14187	0.11991	0.12492	0.1254	0.12569	0.12808	0.13811
LanierT1	SRS160183	S. Oh, et al., Metagenomic insights into the evolution, function, and complexity of the planktonic microbial community of Lake Lanier, a temperate freshwater ecosystem. Appl. Environ. Microbiol. 77, 6000–6011 (2011)	Lake Lanier (USA)	5	0.11426	0.00509	0.22545	0.1694	0.14986	0.1411	0.20991	0.18067	0.19759	0.17343	0.17404	0.1674	0.27536	0.13569	0.31914	0.26722	0.27769	0.33608	0.28116	0.15218	0.30991	0.29463	0.32683	0.14859	0.2036	0.36205	0.35876	0.03831	0.05715	0.36357	0.34617	0.37269	0.37226	0.28533	0.23987	0.2707	0.28164	0.2878	0.2239	0.20682	0.21115	0.21431	0.21404	0.22292	0.23386
LanierT2	SRS160184	S. Oh, et al., Metagenomic insights into the evolution, function, and complexity of the planktonic microbial community of Lake Lanier, a temperate freshwater ecosystem. Appl. Environ. Microbiol. 77, 6000–6011 (2011)	Lake Lanier (USA)	5	0.14366	0.00959	0.28141	0.21972	0.19843	0.18733	0.27177	0.23092	0.24496	0.21815	0.22215	0.21613	0.35809	0.17785	0.34045	0.28043	0.299	0.36618	0.30611	0.14613	0.32166	0.30641	0.34705	0.13268	0.25508	0.51536	0.51221	0.07263	0.09158	0.5162	0.49678	0.52913	0.52877	0.40703	0.30641	0.33882	0.34957	0.37235	0.28738	0.25726	0.2689	0.26924	0.27042	0.27577	0.29676
LanierT3	SRS160185	S. Oh, et al., Metagenomic insights into the evolution, function, and complexity of the planktonic microbial community of Lake Lanier, a temperate freshwater ecosystem. Appl. Environ. Microbiol. 77, 6000–6011 (2011)	Lake Lanier (USA)	5	0.14616	0.00762	0.29014	0.22217	0.19197	0.18404	0.25094	0.23944	0.24568	0.22382	0.23007	0.20443	0.35903	0.17306	0.31082	0.25393	0.26796	0.32572	0.27289	0.10743	0.29267	0.27978	0.31915	0.1096	0.26574	0.50805	0.50395	0.0747	0.08625	0.50722	0.48544	0.52053	0.52193	0.40891	0.32814	0.35658	0.37655	0.37349	0.29314	0.26476	0.27645	0.2771	0.27895	0.28416	0.30237
LanierT4	SRS160194	S. Oh, et al., Metagenomic insights into the evolution, function, and complexity of the planktonic microbial community of Lake Lanier, a temperate freshwater ecosystem. Appl. Environ. Microbiol. 77, 6000–6011 (2011)	Lake Lanier (USA)	5	0.1125	0.00228	0.21717	0.15719	0.14316	0.14549	0.24502	0.18848	0.2003	0.18435	0.16497	0.15878	0.26923	0.1377	0.19055	0.14931	0.16926	0.20527	0.16475	0.00441	0.18332	0.17079	0.19489	0.00598	0.19649	0.33515	0.33503	0.0168	0.04184	0.33768	0.31935	0.34592	0.34642	0.26618	0.21084	0.26781	0.27222	0.28294	0.25324	0.19083	0.19917	0.20162	0.20163	0.20949	0.21946
LBG_augE	DRS078355	Y. Okazaki, Y. Nishimura, T. Yoshida, H. Ogata, S. Nakano, Genome‐resolved viral and cellular metagenomes revealed potential key virus‐host interactions in a deep freshwater lake. Environ. Microbiol. 21, 4740–4754 (2019)	Lake Biwa (Japan)	5	0.11624	0.03094	0.30918	0.15885	0.1721	0.18787	0.28369	0.2482	0.28809	0.2354	0.23503	0.22868	0.30791	0.18271	0.24511	0.19671	0.22138	0.25179	0.20819	0.07276	0.21848	0.20346	0.24357	0.07565	0.22634	0.55388	0.55094	0.10768	0.14794	0.54668	0.51619	0.56698	0.56722	0.33976	0.28276	0.38763	0.41089	0.34785	0.25652	0.26705	0.26974	0.27372	0.27358	0.28188	0.29928
LBG_decH	DRS078360	Y. Okazaki, Y. Nishimura, T. Yoshida, H. Ogata, S. Nakano, Genome‐resolved viral and cellular metagenomes revealed potential key virus‐host interactions in a deep freshwater lake. Environ. Microbiol. 21, 4740–4754 (2019)	Lake Biwa (Japan)	65	0.05539	0.00162	0.08531	0.04856	0.04166	0.06187	0.10928	0.07066	0.07491	0.06984	0.07797	0.07287	0.10835	0.0569	0.0924	0.06991	0.0761	0.09	0.07245	0.00756	0.08125	0.07647	0.08808	0.01006	0.06354	0.13669	0.13694	0.00615	0.03542	0.13393	0.12971	0.13745	0.14243	0.09101	0.08402	0.10895	0.12959	0.10747	0.08449	0.08559	0.08611	0.08844	0.08894	0.08098	0.09698
LBG_julE	DRS078354	Y. Okazaki, Y. Nishimura, T. Yoshida, H. Ogata, S. Nakano, Genome‐resolved viral and cellular metagenomes revealed potential key virus‐host interactions in a deep freshwater lake. Environ. Microbiol. 21, 4740–4754 (2019)	Lake Biwa (Japan)	5	0.13486	0.03971	0.34663	0.18558	0.21534	0.22247	0.32054	0.24531	0.30571	0.25051	0.27984	0.29126	0.38944	0.2134	0.29879	0.22834	0.2666	0.32732	0.25224	0.11225	0.28143	0.25102	0.30338	0.11912	0.27715	0.72659	0.72215	0.18292	0.21694	0.72343	0.68835	0.74791	0.74523	0.47456	0.33992	0.43234	0.4827	0.40809	0.2643	0.31032	0.32091	0.3277	0.32859	0.32669	0.35573
LBG_novH	DRS078359	Y. Okazaki, Y. Nishimura, T. Yoshida, H. Ogata, S. Nakano, Genome‐resolved viral and cellular metagenomes revealed potential key virus‐host interactions in a deep freshwater lake. Environ. Microbiol. 21, 4740–4754 (2019)	Lake Biwa (Japan)	65	0.04824	0.00235	0.08417	0.04915	0.04438	0.06251	0.11553	0.06665	0.0743	0.06485	0.07443	0.07676	0.10309	0.05685	0.09811	0.07527	0.07724	0.09817	0.07636	0.01294	0.08577	0.07991	0.09375	0.01551	0.06031	0.14033	0.14083	0.00905	0.03315	0.13663	0.13215	0.14231	0.14643	0.08129	0.07983	0.10463	0.12807	0.10818	0.07886	0.08064	0.08002	0.08258	0.08285	0.0748	0.08993
LBG_octH	DRS078358	Y. Okazaki, Y. Nishimura, T. Yoshida, H. Ogata, S. Nakano, Genome‐resolved viral and cellular metagenomes revealed potential key virus‐host interactions in a deep freshwater lake. Environ. Microbiol. 21, 4740–4754 (2019)	Lake Biwa (Japan)	65	0.05313	0.00173	0.07929	0.04452	0.04026	0.0616	0.10586	0.06771	0.07028	0.06264	0.07755	0.07453	0.10238	0.0562	0.10448	0.07838	0.08424	0.10195	0.08365	0.02007	0.09233	0.08602	0.09495	0.02528	0.05611	0.13583	0.13635	0.00536	0.03549	0.13289	0.12811	0.13803	0.14002	0.08053	0.07621	0.10595	0.13182	0.11337	0.08478	0.07909	0.0804	0.08264	0.08251	0.07455	0.09044
LBG_sepE	DRS078356	Y. Okazaki, Y. Nishimura, T. Yoshida, H. Ogata, S. Nakano, Genome‐resolved viral and cellular metagenomes revealed potential key virus‐host interactions in a deep freshwater lake. Environ. Microbiol. 21, 4740–4754 (2019)	Lake Biwa (Japan)	5	0.18586	0.03563	0.25377	0.14791	0.17292	0.19239	0.25418	0.22231	0.25035	0.20702	0.23682	0.22362	0.31432	0.17171	0.30863	0.2538	0.2778	0.32217	0.27778	0.15365	0.29459	0.27126	0.30747	0.17251	0.22018	0.53822	0.53487	0.11652	0.17329	0.53373	0.50412	0.55161	0.5491	0.34581	0.25688	0.3517	0.33378	0.31314	0.22279	0.24853	0.25091	0.25517	0.25669	0.26472	0.27901
LBG_sepH	DRS078357	Y. Okazaki, Y. Nishimura, T. Yoshida, H. Ogata, S. Nakano, Genome‐resolved viral and cellular metagenomes revealed potential key virus‐host interactions in a deep freshwater lake. Environ. Microbiol. 21, 4740–4754 (2019)	Lake Biwa (Japan)	65	0.05786	0.00106	0.08718	0.04521	0.04502	0.0599	0.11538	0.06356	0.06875	0.05805	0.08081	0.07474	0.10463	0.05827	0.08824	0.06616	0.07129	0.08988	0.06969	0.00472	0.07817	0.07205	0.08163	0.00564	0.05502	0.13457	0.13396	0.00577	0.03543	0.13214	0.12744	0.1356	0.13907	0.08435	0.07894	0.10013	0.12731	0.11613	0.08188	0.08274	0.08477	0.08567	0.08534	0.07952	0.09439
Loriguilla 20m Oct20	SRR15198275	This study (PRJNA721863)	Loriguilla reservoir (Spain)	20	0.09012	0.00268	0.1616	0.10956	0.1004	0.10141	0.17461	0.14312	0.15409	0.13752	0.13684	0.12421	0.20911	0.09919	0.14092	0.10936	0.12106	0.14551	0.1163	0.00929	0.1255	0.12113	0.14108	0.01028	0.13734	0.24281	0.24286	0.01439	0.03439	0.24175	0.22925	0.25147	0.2515	0.19543	0.15998	0.21039	0.22074	0.1953	0.16543	0.15081	0.15722	0.15847	0.15759	0.15586	0.17431
Loriguilla 5m Oct20	SRR15198274	This study (PRJNA721863)	Loriguilla reservoir (Spain)	5	0.13137	0.01251	0.27285	0.1607	0.15734	0.15751	0.25394	0.22249	0.24205	0.21274	0.21248	0.18883	0.29652	0.15962	0.23218	0.18915	0.19792	0.24882	0.20176	0.05544	0.21733	0.20542	0.23792	0.06229	0.21887	0.41296	0.40876	0.06755	0.1014	0.41257	0.38826	0.42728	0.42821	0.34084	0.24984	0.30441	0.32509	0.29644	0.24016	0.22479	0.2401	0.24088	0.24079	0.23633	0.26514
Loriguilla 9m Oct20	SRR15198263	This study (PRJNA721863)	Loriguilla reservoir (Spain)	9	0.13301	0.02099	0.26965	0.17486	0.1741	0.17295	0.28247	0.22601	0.24266	0.21864	0.23624	0.19881	0.33679	0.16244	0.23586	0.18723	0.20042	0.24849	0.20303	0.05399	0.21777	0.20589	0.23852	0.05973	0.22599	0.4987	0.49313	0.1057	0.13901	0.49778	0.47525	0.51434	0.51641	0.36055	0.25974	0.33089	0.3442	0.32328	0.25717	0.24982	0.2666	0.26806	0.26928	0.25892	0.29594
Loriguilla reservoir tail Oct20	SRR15198252	This study (PRJNA721863)	Loriguilla reservoir (Spain)	0.5	0.12731	0.00306	0.27727	0.17405	0.17883	0.16438	0.29764	0.23832	0.2558	0.22905	0.26882	0.19532	0.33456	0.14827	0.21684	0.17443	0.18712	0.2236	0.17673	0.00503	0.19464	0.19147	0.21642	0.00581	0.25284	0.36512	0.36452	0.01037	0.02545	0.36341	0.36586	0.39482	0.39475	0.28574	0.24329	0.36861	0.39943	0.33904	0.25991	0.23685	0.25057	0.25654	0.25065	0.24984	0.27811
Loriguilla exit flow Oct20	SRR15198243	This study (PRJNA721863)	Loriguilla reservoir (Spain)	0.5	0.09569	0.00253	0.16859	0.11211	0.10219	0.10218	0.17905	0.14642	0.15482	0.14002	0.14568	0.1252	0.21196	0.09738	0.1401	0.10831	0.11842	0.14446	0.11436	0.00976	0.12376	0.11971	0.1397	0.01079	0.13616	0.24722	0.24752	0.0189	0.03221	0.24493	0.23718	0.2587	0.25911	0.19615	0.15495	0.22077	0.23497	0.19874	0.1686	0.15237	0.15815	0.15915	0.15845	0.158	0.17486
Loriguilla 10m Mar20	SRR15198242	This study (PRJNA721863)	Loriguilla reservoir (Spain)	10	0.15018	0.01855	0.35486	0.21664	0.20546	0.20187	0.34981	0.29616	0.32647	0.28262	0.26366	0.25077	0.39466	0.2018	0.28418	0.22752	0.24261	0.30134	0.24653	0.04883	0.26372	0.24797	0.28967	0.05353	0.2811	0.61234	0.60809	0.11502	0.15264	0.60895	0.57257	0.63083	0.63229	0.43916	0.33842	0.39522	0.41918	0.39962	0.32875	0.29655	0.31596	0.31822	0.31891	0.3107	0.34925
Loriguilla 20m Mar20	SRR15198241	This study (PRJNA721863)	Loriguilla reservoir (Spain)	20	0.09329	0.00567	0.16917	0.1096	0.10495	0.10245	0.17022	0.1491	0.15964	0.14488	0.14417	0.12736	0.18058	0.09768	0.14112	0.11269	0.11946	0.15114	0.12127	0.01559	0.13063	0.12538	0.14418	0.02191	0.14439	0.24426	0.24307	0.02278	0.04038	0.24271	0.23238	0.25307	0.2536	0.20158	0.1575	0.20263	0.21647	0.19907	0.17715	0.15178	0.15814	0.15871	0.15861	0.16007	0.17428
Loriguilla reservoir tail Mar20	SRR15198240	This study (PRJNA721863)	Loriguilla reservoir (Spain)	0.5	0.09544	0.00145	0.19909	0.12676	0.11787	0.11824	0.2049	0.17324	0.18426	0.1679	0.17243	0.14833	0.22927	0.10831	0.15549	0.12374	0.13171	0.1606	0.12851	0.00668	0.13924	0.13606	0.15655	0.00841	0.17793	0.28347	0.2835	0.01499	0.02435	0.28215	0.27332	0.29718	0.29735	0.20585	0.17427	0.26653	0.27986	0.23677	0.1963	0.16724	0.17341	0.17685	0.17576	0.1717	0.19314
Loriguilla exit flow Mar20	SRR15198239	This study (PRJNA721863)	Loriguilla reservoir (Spain)	0.5	0.09745	0.00781	0.18177	0.11721	0.11117	0.11308	0.18645	0.15979	0.1695	0.15571	0.16027	0.13456	0.19854	0.10423	0.15567	0.124	0.1337	0.1635	0.13212	0.02084	0.14163	0.13442	0.15833	0.02408	0.15212	0.28219	0.28137	0.03625	0.05166	0.28039	0.26919	0.29328	0.29319	0.21447	0.17093	0.2187	0.22799	0.21826	0.18489	0.16959	0.17734	0.17819	0.17816	0.17722	0.19554
Lake Malawi 45m	SRS2842168	PRJNA368356	Lake Malawi (Africa)	45	0.32914	0.01645	0.49553	0.35622	0.33697	0.32762	0.50408	0.44986	0.49862	0.4339	0.37411	0.40324	0.60452	0.31564	0.4795	0.38761	0.42616	0.51502	0.42371	0.11908	0.45303	0.42694	0.48241	0.12606	0.46102	0.98252	0.97527	0.14675	0.17733	1.02121	0.97364	1.06061	1.06987	0.69978	0.50472	0.61886	0.61685	0.66569	0.54587	0.47742	0.50206	0.50486	0.50748	0.51335	0.55498
Mar Menor 0.1 microns	http://camera.calit2.net	R. Ghai, et al., Metagenomes of Mediterranean coastal lagoons. Sci. Rep. 2 (2012).	Mar Menor (Spain)	0.5	0.10769	0.02305	0.27033	0.16983	0.17278	0.19823	0.24876	0.20118	0.21667	0.18329	0.27254	0.22405	0.29025	0.16458	0.21612	0.18302	0.19731	0.23751	0.20699	0.07542	0.20607	0.18283	0.21851	0.07616	0.18947	0.43841	0.43823	0.10963	0.15361	0.43694	0.45759	0.48562	0.47879	0.38134	0.22193	0.29661	0.34271	0.33717	0.24442	0.19924	0.20422	0.20063	0.19888	0.20957	0.21695
Mar Menor 0.8 microns	http://camera.calit2.net	R. Ghai, et al., Metagenomes of Mediterranean coastal lagoons. Sci. Rep. 2 (2012).	Mar Menor (Spain)	0.5	0.0817	0	0.16639	0.09171	0.06393	0.0932	0.17386	0.13323	0.16266	0.13831	0.141	0.14294	0.18611	0.08663	0.12099	0.09963	0.11038	0.13055	0.10515	0.03137	0.1177	0.10067	0.12472	0.03361	0.09649	0.26229	0.26214	0.04436	0.04332	0.25049	0.25915	0.2826	0.2826	0.23032	0.13742	0.19612	0.27498	0.18865	0.14593	0.13204	0.13473	0.13159	0.12427	0.13577	0.13816
Mar Menor 3 microns	http://camera.calit2.net	R. Ghai, et al., Metagenomes of Mediterranean coastal lagoons. Sci. Rep. 2 (2012).	Mar Menor (Spain)	0.5	0.19597	0.00339	0.11661	0.07126	0.11558	0.1088	0.14016	0.19346	0.1384	0.12971	0.17197	0.12471	0.18831	0.08981	0.12574	0.15371	0.11749	0.13913	0.1596	0.06198	0.11602	0.13148	0.12633	0.07376	0.09173	0.22085	0.2207	0.06022	0.096	0.22011	0.21466	0.22939	0.22939	0.18816	0.11543	0.16917	0.15062	0.19096	0.10689	0.12294	0.12898	0.13737	0.13015	0.13383	0.14856
Mendota 20th Apr10 epilimnion	SRS285617	A. M. Linz, et al., Bacterial community composition and dynamics spanning five years in freshwater bog lakes. mSphere 2, e00169-17 (2017).	Lake Mendota (USA)	Unknown	0.25892	0	0.08354	0.05917	0.05547	0.05901	0.10001	0.08385	0.07792	0.07443	0.06717	0.06046	0.10668	0.06101	0.09803	0.0773	0.10179	0.10698	0.08001	0.01575	0.08844	0.08527	0.1024	0.02489	0.07056	0.10836	0.10909	0.00193	0.02214	0.10876	0.10391	0.11181	0.11182	0.09737	0.07873	0.09793	0.10562	0.09127	0.09221	0.06768	0.07098	0.07085	0.06947	0.07287	0.0775
Mendota 29th Oct10 epilimnion	SRS285602	A. M. Linz, et al., Bacterial community composition and dynamics spanning five years in freshwater bog lakes. mSphere 2, e00169-17 (2017).	Lake Mendota (USA)	Unknown	0.19237	0.02569	0.32464	0.23066	0.24103	0.2613	0.3013	0.2799	0.3026	0.26324	0.26836	0.25054	0.32027	0.22865	40.1648	36.918	39.4058	42.8477	39.4347	44.3162	43.0288	38.7312	39.8944	41.5042	0.29553	0.42119	0.4222	0.03503	0.07653	0.4213	0.40258	0.43404	0.43448	0.38042	0.29748	0.33074	0.33653	0.37114	0.33262	0.31971	0.33558	0.33913	0.33809	0.35178	0.36966
Mendota 15th Jun10 epilimnion	SRS291866	A. M. Linz, et al., Bacterial community composition and dynamics spanning five years in freshwater bog lakes. mSphere 2, e00169-17 (2017).	Lake Mendota (USA)	Unknown	0.17594	0.04157	0.26836	0.18476	0.16244	0.15809	0.22621	0.22172	0.24024	0.21083	0.20009	0.22876	0.23958	0.14953	1.94994	1.75436	2.06479	2.13954	1.87846	1.85355	2.27653	1.87292	1.94184	1.84006	0.2553	0.33069	0.32986	0.02003	0.04844	0.32959	0.31832	0.34164	0.34205	0.28892	0.25238	0.25943	0.27054	0.2767	0.27207	0.23137	0.23624	0.23993	0.23916	0.25358	0.26508
Rimov-26jul2017-SRR6754086	SRS2984011	Mehrshad M et al., "Hidden in plain sight-highly abundant and diverse planktonic freshwater Chloroflexi.", Microbiome, 2018 Oct 2;6(1):176	Rimov reservoir (Czech Republic)	30	0.06759	0.00334	0.11778	0.08038	0.07234	0.08432	0.13533	0.10651	0.1152	0.09949	0.10683	0.09635	0.16649	0.07334	0.38135	0.32045	0.34032	0.39905	0.33764	0.253	0.381	0.34015	0.38154	0.29215	0.09943	0.16982	0.17099	0.00657	0.02222	0.16913	0.1585	0.17555	0.17582	0.13347	0.12171	0.15919	0.16208	0.14661	0.13282	0.10921	0.11273	0.11347	0.11332	0.11001	0.12561
Rimov-26jul2017-SRR6754087	SRS2984009	Mehrshad M et al., "Hidden in plain sight-highly abundant and diverse planktonic freshwater Chloroflexi.", Microbiome, 2018 Oct 2;6(1):177	Rimov reservoir (Czech Republic)	0.5	0.12472	0.00486	0.24612	0.13843	0.1335	0.12832	0.21749	0.20747	0.22488	0.20078	0.17217	0.1646	0.22814	0.13233	1.09412	0.92136	0.99656	1.1588	0.99232	0.83858	1.11547	0.9864	1.09849	0.96997	0.17654	0.30965	0.31029	0.02143	0.04154	0.30777	0.29756	0.32329	0.32481	0.2509	0.21196	0.27199	0.29699	0.27116	0.23662	0.20204	0.21207	0.21304	0.21287	0.2145	0.23329
Rimov-18aug2017-SRR6754088	SRS2984010	Mehrshad M et al., "Hidden in plain sight-highly abundant and diverse planktonic freshwater Chloroflexi.", Microbiome, 2018 Oct 2;6(1):178	Rimov reservoir (Czech Republic)	30	0.07271	0.00349	0.11231	0.08608	0.07835	0.08717	0.13162	0.10378	0.11108	0.09678	0.11014	0.09991	0.17556	0.07308	1.75278	1.46796	1.54183	1.83277	1.57655	1.48877	1.73228	1.54122	1.75445	1.71245	0.10035	0.18189	0.18184	0.00954	0.02427	0.18104	0.17354	0.18853	0.18856	0.14475	0.12739	0.16926	0.1756	0.14583	0.12947	0.11379	0.11694	0.11787	0.11791	0.11661	0.13028
Rimov-18aug2017-SRR6754089	SRS2984013	Mehrshad M et al., "Hidden in plain sight-highly abundant and diverse planktonic freshwater Chloroflexi.", Microbiome, 2018 Oct 2;6(1):179	Rimov reservoir (Czech Republic)	0.5	0.11821	0.00774	0.20233	0.12317	0.11874	0.12536	0.18637	0.16728	0.17343	0.15778	0.15229	0.13962	0.20322	0.11631	8.27477	6.96402	7.37313	8.74731	7.47906	7.43785	8.28325	7.40747	8.27222	8.45728	0.15669	0.27101	0.27129	0.02168	0.04746	0.27083	0.25383	0.27853	0.27931	0.21669	0.17932	0.2082	0.22652	0.2254	0.18305	0.16651	0.17258	0.17444	0.17397	0.17599	0.19257
Rimov-23may2017-SRR6754091	SRS2984008	Mehrshad M et al., "Hidden in plain sight-highly abundant and diverse planktonic freshwater Chloroflexi.", Microbiome, 2018 Oct 2;6(1):180	Rimov reservoir (Czech Republic)	0.5	0.12973	0.01306	0.23039	0.16069	0.14131	0.14217	0.20815	0.2054	0.20949	0.19803	0.19268	0.16585	0.2539	0.12528	0.18474	0.14216	0.15347	0.18575	0.14721	0.02384	0.16108	0.15389	0.18066	0.03557	0.20665	0.29081	0.29097	0.02346	0.05932	0.29008	0.27855	0.3038	0.30346	0.29806	0.20757	0.30454	0.30566	0.27029	0.24081	0.21228	0.21733	0.21832	0.21807	0.21899	0.24047
Rimov-27jun2017-SRR6754092	SRS2984007	Mehrshad M et al., "Hidden in plain sight-highly abundant and diverse planktonic freshwater Chloroflexi.", Microbiome, 2018 Oct 2;6(1):181	Rimov reservoir (Czech Republic)	30	0.07897	0.00508	0.12922	0.09464	0.08406	0.09538	0.15172	0.11926	0.12782	0.11342	0.12107	0.10899	0.18769	0.08437	0.1461	0.11924	0.12706	0.15353	0.12612	0.02744	0.13568	0.12819	0.14563	0.03479	0.11613	0.19201	0.1939	0.00842	0.02717	0.19113	0.18106	0.19892	0.19907	0.16505	0.14407	0.17276	0.18151	0.16101	0.14836	0.11829	0.12269	0.1234	0.12346	0.12045	0.13617
Rimov-27jun2017-SRR6754093	SRS2984006	Mehrshad M et al., "Hidden in plain sight-highly abundant and diverse planktonic freshwater Chloroflexi.", Microbiome, 2018 Oct 2;6(1):182	Rimov reservoir (Czech Republic)	0.5	0.13527	0.02875	0.29069	0.17204	0.16045	0.16017	0.26624	0.25737	0.27849	0.23776	0.2101	0.2105	0.24989	0.16168	0.40304	0.33934	0.37683	0.43048	0.36123	0.18114	0.41116	0.37096	0.41162	0.21665	0.22726	0.35769	0.35843	0.01734	0.04299	0.35601	0.34268	0.37546	0.37576	0.30103	0.26055	0.3116	0.35927	0.32136	0.29634	0.22988	0.23989	0.24153	0.24154	0.24615	0.26673
Rimov-14apr2017-SRR6754094	SRS2984004	Mehrshad M et al., "Hidden in plain sight-highly abundant and diverse planktonic freshwater Chloroflexi.", Microbiome, 2018 Oct 2;6(1):183	Rimov reservoir (Czech Republic)	30	0.08474	0.00296	0.13528	0.08745	0.08198	0.0852	0.14291	0.12207	0.12964	0.11726	0.12281	0.10801	0.18693	0.07624	0.15808	0.13179	0.13958	0.16715	0.13442	0.04653	0.15158	0.13765	0.1594	0.05548	0.11675	0.19067	0.19098	0.00607	0.01968	0.19016	0.18175	0.19917	0.19882	0.14864	0.13118	0.18041	0.18799	0.16644	0.13431	0.11625	0.11977	0.12064	0.12025	0.1184	0.13196
Rimov-14apr2017-SRR6754095	SRS2984005	Mehrshad M et al., "Hidden in plain sight-highly abundant and diverse planktonic freshwater Chloroflexi.", Microbiome, 2018 Oct 2;6(1):184	Rimov reservoir (Czech Republic)	0.5	0.16189	0.01472	0.23957	0.1535	0.13927	0.15037	0.23362	0.20857	0.21936	0.1998	0.19917	0.16852	0.27766	0.11952	0.19093	0.15666	0.16332	0.19961	0.15922	0.02619	0.17684	0.16898	0.19483	0.03604	0.21133	0.30965	0.31017	0.01647	0.04444	0.30911	0.31005	0.33256	0.33236	0.25767	0.21079	0.31411	0.33563	0.25155	0.23662	0.19959	0.20615	0.20803	0.2075	0.20996	0.22956
Rimov-09nov2016-SRR6754096	SRS2984003	Mehrshad M et al., "Hidden in plain sight-highly abundant and diverse planktonic freshwater Chloroflexi.", Microbiome, 2018 Oct 2;6(1):185	Rimov reservoir (Czech Republic)	30	0.14414	0.00121	0.16431	0.1068	0.09935	0.109	0.18073	0.14741	0.16073	0.13549	0.1484	0.12974	0.22158	0.09602	0.25964	0.21228	0.22772	0.27121	0.21996	0.11044	0.25064	0.22498	0.26035	0.12789	0.13168	0.21834	0.22035	0.00904	0.02487	0.2198	0.21206	0.2297	0.22948	0.1831	0.16183	0.21313	0.23027	0.19946	0.15812	0.13164	0.13591	0.13687	0.13697	0.13409	0.15111
Rimov-09nov2016-SRR6754097	SRS2983999	Mehrshad M et al., "Hidden in plain sight-highly abundant and diverse planktonic freshwater Chloroflexi.", Microbiome, 2018 Oct 2;6(1):186	Rimov reservoir (Czech Republic)	0.5	0.12837	0.00319	0.18474	0.12051	0.10982	0.11519	0.19245	0.16415	0.17194	0.15702	0.14989	0.13422	0.21808	0.10416	0.18502	0.14941	0.16033	0.19197	0.15674	0.03492	0.17003	0.16244	0.1864	0.04238	0.15253	0.24248	0.24253	0.01152	0.03562	0.24167	0.22895	0.25022	0.25013	0.22283	0.17148	0.23118	0.2488	0.21365	0.18444	0.15702	0.16142	0.16226	0.16175	0.16083	0.17903
Rimov-15aug2016-SRR6754098	SRS2984001	Mehrshad M et al., "Hidden in plain sight-highly abundant and diverse planktonic freshwater Chloroflexi.", Microbiome, 2018 Oct 2;6(1):187	Rimov reservoir (Czech Republic)	30	0.10865	0.00372	0.15874	0.10742	0.09858	0.10703	0.17526	0.14264	0.15198	0.13533	0.13987	0.12526	0.21644	0.09572	0.70101	0.59007	0.62777	0.73368	0.62729	0.51146	0.69111	0.62549	0.70252	0.5848	0.12921	0.22541	0.22608	0.00954	0.0285	0.22612	0.21669	0.23526	0.23443	0.18648	0.16562	0.20098	0.21493	0.20179	0.17291	0.14089	0.14613	0.1468	0.14694	0.14327	0.16194
Rimov-15aug2016-SRR6754099	SRS2984000	Mehrshad M et al., "Hidden in plain sight-highly abundant and diverse planktonic freshwater Chloroflexi.", Microbiome, 2018 Oct 2;6(1):188	Rimov reservoir (Czech Republic)	0.5	0.28129	0.07229	0.45872	0.32834	0.38765	0.43656	0.42934	0.38593	0.4106	0.37264	0.43137	0.33459	0.43136	0.38047	114.941	97.6181	104.401	120.719	104.657	104.563	117.122	103.47	115.198	118.958	0.38841	0.56079	0.56123	0.10479	0.15722	0.55941	0.5404	0.58291	0.58249	0.51672	0.38551	0.42002	0.44531	0.57235	0.39837	0.50126	0.51653	0.51908	0.51592	0.57129	0.5653
Rimov-20apr2016-SRR6754100	SRS2984002	Mehrshad M et al., "Hidden in plain sight-highly abundant and diverse planktonic freshwater Chloroflexi.", Microbiome, 2018 Oct 2;6(1):189	Rimov reservoir (Czech Republic)	30	0.14557	0.00129	0.11983	0.08261	0.07335	0.08602	0.14255	0.11199	0.11586	0.10288	0.10815	0.09985	0.16638	0.07629	0.12551	0.09972	0.10358	0.1269	0.09917	0.01107	0.11028	0.10651	0.12781	0.01944	0.10143	0.1775	0.17757	0.00879	0.0291	0.17764	0.16822	0.18334	0.18287	0.14763	0.12856	0.15755	0.16571	0.1476	0.13236	0.10446	0.10724	0.10777	0.10786	0.10716	0.11973
Rimov-20apr2016-SRR6754101	SRS2983998	Mehrshad M et al., "Hidden in plain sight-highly abundant and diverse planktonic freshwater Chloroflexi.", Microbiome, 2018 Oct 2;6(1):190	Rimov reservoir (Czech Republic)	0.5	0.15504	0.00501	0.21846	0.15617	0.13183	0.1513	0.23406	0.2002	0.21449	0.19461	0.18575	0.16932	0.28531	0.12592	0.19787	0.15609	0.16928	0.19898	0.16112	0.00857	0.17691	0.1713	0.19829	0.00909	0.19139	0.31868	0.32004	0.01214	0.05434	0.31859	0.30681	0.33182	0.33236	0.26243	0.22296	0.27713	0.28074	0.27415	0.25625	0.20139	0.20752	0.20881	0.20828	0.20942	0.22909
Rimov-04nov2015-SRR6754102	SRS2983997	Mehrshad M et al., "Hidden in plain sight-highly abundant and diverse planktonic freshwater Chloroflexi.", Microbiome, 2018 Oct 2;6(1):191	Rimov reservoir (Czech Republic)	0.5	0.10081	0.00121	0.16206	0.11232	0.09965	0.1206	0.20021	0.15132	0.16238	0.14174	0.14393	0.13526	0.22869	0.10268	1.04053	0.88074	0.93391	1.10705	0.93595	0.81434	1.04181	0.93589	1.04824	0.91766	0.1463	0.25236	0.25398	0.00706	0.03828	0.25176	0.2374	0.26036	0.26064	0.20265	0.18689	0.20689	0.21709	0.20057	0.189	0.14228	0.14708	0.14818	0.14763	0.1455	0.16316
Rimov-16jun2015-SRR6754103	SRS2983996	Mehrshad M et al., "Hidden in plain sight-highly abundant and diverse planktonic freshwater Chloroflexi.", Microbiome, 2018 Oct 2;6(1):192	Rimov reservoir (Czech Republic)	0.5	0.15124	0.00303	0.23654	0.13471	0.12333	0.1281	0.23406	0.20966	0.22043	0.19295	0.17018	0.15981	0.23022	0.12974	1.52979	1.29596	1.39674	1.62025	1.39426	1.2445	1.56893	1.38202	1.53968	1.41929	0.18324	0.30466	0.30627	0.01115	0.03538	0.30461	0.29224	0.32032	0.32012	0.25391	0.21881	0.26335	0.29688	0.2664	0.23197	0.18657	0.1925	0.19387	0.19303	0.19551	0.21265
Rimov-23may2017-SRR6787038	SRS2984012	Mehrshad M et al., "Hidden in plain sight-highly abundant and diverse planktonic freshwater Chloroflexi.", Microbiome, 2018 Oct 2;6(1):193	Rimov reservoir (Czech Republic)	30	0.07823	0.00311	0.11612	0.08596	0.0746	0.0835	0.13612	0.10729	0.11463	0.10288	0.10989	0.10261	0.1795	0.07232	0.12975	0.10395	0.11188	0.13344	0.10811	0.02572	0.11901	0.11028	0.12773	0.03379	0.09712	0.1725	0.17221	0.0078	0.02198	0.17242	0.16336	0.17901	0.17941	0.14776	0.12117	0.16783	0.17867	0.14827	0.1318	0.10585	0.10947	0.11071	0.11046	0.10725	0.123
Rimov-23may2017-SRR6787039	SRS2984012	Mehrshad M et al., "Hidden in plain sight-highly abundant and diverse planktonic freshwater Chloroflexi.", Microbiome, 2018 Oct 2;6(1):194	Rimov reservoir (Czech Republic)	30	0.08371	0.00311	0.11925	0.0872	0.07758	0.08673	0.13973	0.11136	0.12081	0.10581	0.11478	0.10764	0.17173	0.0769	0.13274	0.10697	0.11597	0.13872	0.11039	0.02798	0.12064	0.11319	0.13104	0.03262	0.10666	0.17714	0.17891	0.0078	0.0262	0.17752	0.16949	0.18532	0.18559	0.15139	0.12974	0.16378	0.17253	0.15137	0.13812	0.10765	0.11033	0.1114	0.1109	0.10841	0.12244
Rimov-23may2017-SRR6787519	SRS2984008	Mehrshad M et al., "Hidden in plain sight-highly abundant and diverse planktonic freshwater Chloroflexi.", Microbiome, 2018 Oct 2;6(1):195	Rimov reservoir (Czech Republic)	0.5	0.13438	0.01206	0.23556	0.16808	0.14778	0.14194	0.21634	0.20786	0.21895	0.20289	0.20215	0.17429	0.27383	0.12552	0.19049	0.1497	0.15968	0.19748	0.15763	0.02104	0.17024	0.1633	0.18941	0.02703	0.2074	0.29576	0.29542	0.02081	0.05506	0.2938	0.27731	0.30462	0.3054	0.30805	0.21926	0.31466	0.31608	0.27293	0.23718	0.21342	0.21997	0.22184	0.2211	0.22395	0.24403
Rimov-23may2017-SRR6788424	SRS2984008	Mehrshad M et al., "Hidden in plain sight-highly abundant and diverse planktonic freshwater Chloroflexi.", Microbiome, 2018 Oct 2;6(1):196	Rimov reservoir (Czech Republic)	0.5	0.13295	0.01343	0.22999	0.16578	0.15277	0.13986	0.20912	0.20872	0.21812	0.20387	0.19966	0.17141	0.2582	0.12323	0.18808	0.14879	0.15728	0.19338	0.15579	0.01949	0.16662	0.16059	0.18671	0.04029	0.20863	0.29576	0.2964	0.02106	0.05844	0.2955	0.28171	0.30734	0.30701	0.2994	0.21403	0.31105	0.31597	0.27537	0.24351	0.2194	0.22675	0.22893	0.22864	0.22823	0.25197
Rimov-23may2017-SRR6791930	SRS2984008	Mehrshad M et al., "Hidden in plain sight-highly abundant and diverse planktonic freshwater Chloroflexi.", Microbiome, 2018 Oct 2;6(1):197	Rimov reservoir (Czech Republic)	0.5	0.12911	0.01206	0.22677	0.1566	0.13748	0.13893	0.20303	0.20004	0.2079	0.19491	0.1889	0.15969	0.25175	0.12008	0.18217	0.14388	0.15436	0.18842	0.14926	0.02089	0.16201	0.15603	0.18227	0.0322	0.19747	0.281	0.28068	0.02391	0.05639	0.27958	0.26806	0.29386	0.29341	0.287	0.19744	0.29398	0.29574	0.26429	0.2196	0.20736	0.2137	0.21502	0.21529	0.21967	0.23862
Rimov-23may2017-SRR6791931	SRS2984008	Mehrshad M et al., "Hidden in plain sight-highly abundant and diverse planktonic freshwater Chloroflexi.", Microbiome, 2018 Oct 2;6(1):198	Rimov reservoir (Czech Republic)	0.5	0.13862	0.01138	0.247	0.16808	0.1539	0.14665	0.22419	0.21475	0.22563	0.20959	0.2072	0.17564	0.27733	0.13228	0.194	0.15307	0.16357	0.19992	0.16124	0.01839	0.17429	0.16667	0.19212	0.02962	0.21325	0.29893	0.29896	0.02143	0.05699	0.29829	0.28206	0.31018	0.30961	0.3068	0.21232	0.31335	0.32279	0.29277	0.23839	0.223	0.22804	0.22953	0.22924	0.23322	0.25365
Rimov-23may2017-SRR6791932	SRS2984008	Mehrshad M et al., "Hidden in plain sight-highly abundant and diverse planktonic freshwater Chloroflexi.", Microbiome, 2018 Oct 2;6(1):199	Rimov reservoir (Czech Republic)	0.5	0.14133	0.01077	0.24299	0.17626	0.15575	0.14928	0.21837	0.21451	0.22167	0.20876	0.20298	0.17159	0.27176	0.13147	0.20313	0.15917	0.17058	0.21063	0.16657	0.02112	0.18117	0.17236	0.20077	0.03329	0.21102	0.30051	0.30127	0.02143	0.05422	0.29927	0.28611	0.31278	0.31319	0.30905	0.2162	0.31783	0.32938	0.28856	0.24174	0.22275	0.23079	0.23229	0.23262	0.23358	0.25608
S_140806_EF_MetaG-SimoncoucheCanada	SRS2347723	P. Tran, et al., Microbial life under ice: Metagenome diversity and in situ activity of Verrucomicrobia in seasonally ice‐covered lakes. Environ. Microbiol. (2018)	Lake Simoncouche (Canada)	Unknown	0.15488	0.01553	0.29802	0.19864	0.19188	0.1825	0.27418	0.24861	0.27391	0.23899	0.22047	0.22897	0.33268	0.1733	0.29041	0.23782	0.2521	0.30814	0.25772	0.08462	0.2731	0.26677	0.2952	0.08274	0.24866	0.51247	0.51286	0.07495	0.10078	0.5131	0.48973	0.52989	0.5301	0.37942	0.32403	0.35647	0.37597	0.35454	0.2899	0.26257	0.27266	0.27481	0.27532	0.27949	0.30217
S_140806_MF_MetaG-Simoncouche-Canada	SRS2347720	P. Tran, et al., Microbial life under ice: Metagenome diversity and in situ activity of Verrucomicrobia in seasonally ice‐covered lakes. Environ. Microbiol. (2018)	Lake Simoncouche (Canada)	Unknown	0.15485	0.01537	0.29812	0.19427	0.18979	0.18066	0.26388	0.24156	0.26759	0.23288	0.22556	0.22654	0.32598	0.17493	0.29041	0.23861	0.25278	0.30884	0.25489	0.09582	0.27254	0.26444	0.29569	0.09262	0.2426	0.50635	0.5062	0.0771	0.10447	0.50615	0.48335	0.52092	0.52484	0.36926	0.32055	0.35258	0.37374	0.35969	0.27063	0.26555	0.2764	0.27867	0.27871	0.28243	0.30553
Sparkling_Spring 454	ERS362643	A. Eiler, et al., Productivity and salinity structuring of the microplankton revealed by comparative freshwater metagenomics. Environ. Microbiol. 16, 2682–2698 (2014)	Lake Sparkling (USA)	0.5-1	0.05936	0	0.05892	0.0665	0.05981	0.05133	0.07677	0.05758	0.0607	0.05557	0.0665	0.08636	0.16827	0.03414	0.0636	0.05735	0.05646	0.079	0.0636	0.03124	0.0665	0.07521	0.06048	0.02232	0.09284	0.12252	0.13881	0.00826	0.02432	0.12207	0.13167	0.13234	0.12408	0.10913	0.07253	0.1098	0.11404	0.09641	0.06851	0.08212	0.07476	0.08101	0.08123	0.08346	0.08123
SparklingWisconsin1	SRR6476262	A. M. Linz, et al., Bacterial community composition and dynamics spanning five years in freshwater bog lakes. mSphere 2, e00169-17 (2017).	Lake Sparkling (USA)	Unknown	0.16134	0.00518	0.1735	0.11667	0.10219	0.11823	0.16804	0.14432	0.15353	0.14249	0.1479	0.13938	0.22293	0.10465	0.16068	0.13253	0.13915	0.17634	0.13803	0.02887	0.15017	0.14599	0.16554	0.0328	0.15403	0.23541	0.236	0.01395	0.04172	0.23542	0.2239	0.24221	0.2417	0.20264	0.17155	0.19516	0.20298	0.19922	0.18908	0.15374	0.15789	0.15946	0.15942	0.16125	0.17609
SparklingWisconsin2	SRR6476264	A. M. Linz, et al., Bacterial community composition and dynamics spanning five years in freshwater bog lakes. mSphere 2, e00169-17 (2017).	Lake Sparkling (USA)	Unknown	0.11864	0.00312	0.1163	0.08737	0.07388	0.09179	0.13097	0.10534	0.11063	0.10307	0.10508	0.10454	0.16655	0.07875	0.12264	0.10405	0.1076	0.13743	0.10726	0.01892	0.1155	0.11427	0.12716	0.02007	0.11025	0.17464	0.17578	0.01033	0.03834	0.17459	0.1631	0.18085	0.18034	0.14789	0.13257	0.13278	0.13474	0.14578	0.13778	0.1053	0.10904	0.1107	0.10994	0.11178	0.12185
Tanganyika-SRR7008010	3300020220-3300020578 (IMG)	P. Q. Tran, et al., Depth-discrete metagenomics reveals the roles of microbes in biogeochemical cycling in the tropical freshwater Lake Tanganyika. ISME J., 1–16 (2021)	Lake Tanganyika (Africa)	0.5-200	0.15928	0.03989	0.36031	0.25786	0.27773	0.2665	0.35861	0.30454	0.34494	0.28514	0.30903	0.29765	0.46288	0.24328	0.31322	0.24566	0.27739	0.34714	0.2722	0.09338	0.28687	0.27	0.31837	0.09852	0.332	0.81093	0.7985	0.21818	0.27046	0.80528	0.75298	0.83084	0.83394	0.52295	0.38885	0.47134	0.50146	0.5096	0.32484	0.38846	0.39189	0.39372	0.39545	0.40882	0.43561
Tanganyika-SRR7008372	3300020220-3300020578 (IMG)	P. Q. Tran, et al., Depth-discrete metagenomics reveals the roles of microbes in biogeochemical cycling in the tropical freshwater Lake Tanganyika. ISME J., 1–16 (2021)	Lake Tanganyika (Africa)	0.5-200	0.1287	0.01869	0.21109	0.14756	0.1556	0.15965	0.2115	0.19188	0.21684	0.17783	0.17728	0.17649	0.26757	0.15404	0.18205	0.14372	0.16062	0.21894	0.1552	0.04669	0.16453	0.1569	0.1922	0.05693	0.18699	0.44433	0.44008	0.1185	0.13842	0.4478	0.4243	0.46532	0.47005	0.29642	0.22775	0.27638	0.29175	0.2949	0.18359	0.22356	0.22807	0.22964	0.23013	0.23558	0.25346
Tanganyika-SRR7052762	3300020220-3300020578 (IMG)	P. Q. Tran, et al., Depth-discrete metagenomics reveals the roles of microbes in biogeochemical cycling in the tropical freshwater Lake Tanganyika. ISME J., 1–16 (2021)	Lake Tanganyika (Africa)	0.5-200	0.11679	0.02314	0.23643	0.16357	0.16943	0.17161	0.23488	0.20656	0.22856	0.19347	0.19867	0.19137	0.29482	0.15576	0.19975	0.15806	0.17428	0.21307	0.17422	0.04762	0.18554	0.1741	0.19899	0.05362	0.21398	0.50197	0.49589	0.11677	0.1467	0.50042	0.47211	0.51863	0.52152	0.32182	0.23769	0.30551	0.31444	0.32463	0.21806	0.24625	0.25092	0.25177	0.25303	0.25878	0.27776
Tanganyika-SRR7052951	3300020220-3300020578 (IMG)	P. Q. Tran, et al., Depth-discrete metagenomics reveals the roles of microbes in biogeochemical cycling in the tropical freshwater Lake Tanganyika. ISME J., 1–16 (2021)	Lake Tanganyika (Africa)	0.5-200	0.22558	0.03675	0.37655	0.26097	0.27426	0.2887	0.36437	0.34583	0.39733	0.33345	0.2995	0.32536	0.45367	0.2667	0.32904	0.2596	0.28931	0.35078	0.28406	0.09216	0.30344	0.28341	0.32977	0.10469	0.34369	0.83066	0.81715	0.21864	0.25991	0.84709	0.80434	0.87838	0.88602	0.5137	0.39109	0.46585	0.46976	0.53546	0.34045	0.41663	0.42752	0.42952	0.43139	0.44268	0.47409
Tanganyika-SRR7052952	3300020220-3300020578 (IMG)	P. Q. Tran, et al., Depth-discrete metagenomics reveals the roles of microbes in biogeochemical cycling in the tropical freshwater Lake Tanganyika. ISME J., 1–16 (2021)	Lake Tanganyika (Africa)	0.5-200	0.21013	0.03919	0.37382	0.26443	0.27959	0.27244	0.36274	0.30033	0.34685	0.29102	0.3196	0.30494	0.48367	0.24942	0.32131	0.25746	0.28703	0.35971	0.28136	0.09012	0.29734	0.28043	0.32745	0.09696	0.34348	0.80849	0.79928	0.20352	0.24794	0.80688	0.75793	0.83338	0.83583	0.52276	0.39146	0.48201	0.50999	0.49833	0.33947	0.38628	0.39268	0.39443	0.39572	0.40641	0.43446
Tanganyika-SRR7053050	3300020220-3300020578 (IMG)	P. Q. Tran, et al., Depth-discrete metagenomics reveals the roles of microbes in biogeochemical cycling in the tropical freshwater Lake Tanganyika. ISME J., 1–16 (2021)	Lake Tanganyika (Africa)	0.5-200	0.20788	0.04303	0.40829	0.28538	0.30577	0.31185	0.3842	0.34795	0.40042	0.33262	0.33696	0.34597	0.51299	0.2808	0.35061	0.27849	0.315	0.37748	0.30769	0.10491	0.32596	0.30532	0.34949	0.11494	0.37399	0.91615	0.90146	0.24474	0.2952	0.91877	0.86297	0.94735	0.94784	0.56708	0.42568	0.51527	0.53709	0.58232	0.36155	0.43996	0.44923	0.45173	0.45373	0.46495	0.49671
Tanganyika-SRR7053051	3300020220-3300020578 (IMG)	P. Q. Tran, et al., Depth-discrete metagenomics reveals the roles of microbes in biogeochemical cycling in the tropical freshwater Lake Tanganyika. ISME J., 1–16 (2021)	Lake Tanganyika (Africa)	0.5-200	0.30509	0.07649	0.68502	0.46386	0.51675	0.49987	0.63099	0.56765	0.6552	0.53536	0.55792	0.55447	0.85212	0.45323	0.56719	0.45043	0.507	0.61011	0.49697	0.18017	0.52778	0.49598	0.56844	0.18977	0.61824	1.56163	1.53779	0.41578	0.511	1.5504	1.45289	1.598	1.6057	0.96048	0.71961	0.8636	0.88631	0.94438	0.58903	0.71783	0.73026	0.73378	0.73679	0.76385	0.80564
Tanganyika-SRR7053297	3300020220-3300020578 (IMG)	P. Q. Tran, et al., Depth-discrete metagenomics reveals the roles of microbes in biogeochemical cycling in the tropical freshwater Lake Tanganyika. ISME J., 1–16 (2021)	Lake Tanganyika (Africa)	1200	0.08962	0.00211	0.08739	0.06537	0.05732	0.06148	0.09896	0.08009	0.08405	0.07878	0.07626	0.0698	0.10338	0.05982	0.07855	0.06132	0.06669	0.08193	0.06519	0.0048	0.07324	0.0683	0.07831	0.00895	0.07828	0.13987	0.13923	0.01501	0.02315	0.14098	0.13665	0.14664	0.14813	0.11304	0.08759	0.12314	0.11957	0.10502	0.09665	0.08433	0.08768	0.08827	0.08839	0.08812	0.0975
Tanganyika-SRR7053298	3300020220-3300020578 (IMG)	P. Q. Tran, et al., Depth-discrete metagenomics reveals the roles of microbes in biogeochemical cycling in the tropical freshwater Lake Tanganyika. ISME J., 1–16 (2021)	Lake Tanganyika (Africa)	0.5-200	0.3069	0.05682	0.50296	0.34828	0.38301	0.38072	0.48018	0.43659	0.50331	0.41686	0.42547	0.42992	0.62755	0.34476	0.42648	0.33896	0.38239	0.45987	0.37603	0.13093	0.39723	0.37612	0.42676	0.14146	0.46534	1.14249	1.12483	0.30172	0.3595	1.15402	1.07834	1.19137	1.19595	0.71809	0.5327	0.63852	0.66614	0.73512	0.45598	0.55267	0.56641	0.56891	0.57172	0.58655	0.6265
Tanganyika-SRR7979708	3300020220-3300020578 (IMG)	P. Q. Tran, et al., Depth-discrete metagenomics reveals the roles of microbes in biogeochemical cycling in the tropical freshwater Lake Tanganyika. ISME J., 1–16 (2021)	Lake Tanganyika (Africa)	0.5-200	0.13256	0.02766	0.25964	0.18619	0.19833	0.19395	0.26737	0.22094	0.24748	0.20544	0.21948	0.21728	0.34282	0.18395	0.23108	0.18186	0.20263	0.2745	0.19973	0.06302	0.20986	0.1988	0.24151	0.07069	0.24616	0.57815	0.56974	0.14458	0.17705	0.5755	0.54291	0.59489	0.59755	0.37075	0.27584	0.34279	0.36559	0.35985	0.24143	0.27536	0.2789	0.28017	0.28125	0.2896	0.30838
Tanganyika-SRR7979709	3300020220-3300020578 (IMG)	P. Q. Tran, et al., Depth-discrete metagenomics reveals the roles of microbes in biogeochemical cycling in the tropical freshwater Lake Tanganyika. ISME J., 1–16 (2021)	Lake Tanganyika (Africa)	0.5-200	0.12291	0.02216	0.22332	0.16598	0.16541	0.17019	0.23549	0.20338	0.22774	0.19578	0.18863	0.19472	0.28418	0.16217	0.20106	0.15675	0.17389	0.23373	0.17233	0.05072	0.18356	0.17325	0.20841	0.06199	0.2152	0.48272	0.47603	0.12083	0.1479	0.4869	0.46074	0.50266	0.5069	0.31933	0.2385	0.30171	0.31173	0.31329	0.20993	0.24389	0.24862	0.25031	0.25122	0.25834	0.27526
Tanganyika-SRR7985395	3300020220-3300020578 (IMG)	P. Q. Tran, et al., Depth-discrete metagenomics reveals the roles of microbes in biogeochemical cycling in the tropical freshwater Lake Tanganyika. ISME J., 1–16 (2021)	Lake Tanganyika (Africa)	0.5-200	0.14045	0.01839	0.23575	0.17485	0.16305	0.22711	0.24188	0.29443	0.32555	0.2878	0.18773	0.25648	0.28038	0.21108	0.20635	0.16174	0.18098	0.21973	0.17756	0.05311	0.19047	0.18074	0.20348	0.06381	0.22629	0.49725	0.49274	0.18605	0.17477	0.55655	0.53762	0.5858	0.60786	0.33016	0.27638	0.28769	0.29672	0.38165	0.23182	0.33139	0.34219	0.34347	0.3452	0.34664	0.37759
Tanganyika-SRR7985589	3300020220-3300020578 (IMG)	P. Q. Tran, et al., Depth-discrete metagenomics reveals the roles of microbes in biogeochemical cycling in the tropical freshwater Lake Tanganyika. ISME J., 1–16 (2021)	Lake Tanganyika (Africa)	0.5-200	0.12958	0.01997	0.26323	0.1908	0.18297	0.18547	0.25607	0.22024	0.24674	0.20431	0.22129	0.21594	0.33283	0.16965	0.21716	0.17393	0.1902	0.23671	0.18814	0.04545	0.20415	0.19052	0.21969	0.0498	0.23982	0.53467	0.52652	0.12292	0.14442	0.52879	0.50038	0.54712	0.54829	0.36054	0.26581	0.35844	0.37326	0.3429	0.24171	0.25324	0.25715	0.25838	0.25896	0.26383	0.28639
Tanganyika-SRR7985596	3300020220-3300020578 (IMG)	P. Q. Tran, et al., Depth-discrete metagenomics reveals the roles of microbes in biogeochemical cycling in the tropical freshwater Lake Tanganyika. ISME J., 1–16 (2021)	Lake Tanganyika (Africa)	0.5-200	0.19647	0.03195	0.34052	0.24619	0.24584	0.27244	0.35678	0.32977	0.36864	0.3196	0.27954	0.30769	0.41493	0.25033	0.30158	0.2361	0.26584	0.32169	0.25963	0.07557	0.27943	0.26178	0.29913	0.09141	0.32131	0.75411	0.74553	0.20168	0.23247	0.77393	0.73679	0.80342	0.81507	0.48528	0.36809	0.43974	0.44146	0.49459	0.32856	0.38368	0.39438	0.3964	0.39787	0.40154	0.43696
Tanganyika-SRR7985617	3300020220-3300020578 (IMG)	P. Q. Tran, et al., Depth-discrete metagenomics reveals the roles of microbes in biogeochemical cycling in the tropical freshwater Lake Tanganyika. ISME J., 1–16 (2021)	Lake Tanganyika (Africa)	0.5-200	0.32849	0.04122	0.41266	0.28113	0.30778	0.31919	0.3976	0.37809	0.43196	0.3603	0.33564	0.3592	0.50463	0.29055	0.34554	0.27293	0.30656	0.37223	0.30265	0.10189	0.32081	0.30322	0.3465	0.10682	0.37429	0.91397	0.90049	0.2445	0.28537	0.92987	0.87665	0.96271	0.97425	0.58065	0.43463	0.50679	0.52433	0.58684	0.3634	0.4524	0.46125	0.46366	0.46603	0.4785	0.5096
Tanganyika-SRR7985618	3300020220-3300020578 (IMG)	P. Q. Tran, et al., Depth-discrete metagenomics reveals the roles of microbes in biogeochemical cycling in the tropical freshwater Lake Tanganyika. ISME J., 1–16 (2021)	Lake Tanganyika (Africa)	0.5-200	0.23285	0.05878	0.48131	0.32659	0.3638	0.36392	0.45837	0.40917	0.47636	0.38813	0.40516	0.39792	0.59942	0.33026	0.40255	0.31822	0.35997	0.43249	0.35544	0.12876	0.3751	0.35261	0.4024	0.13773	0.44157	1.1167	1.09759	0.31279	0.37653	1.11648	1.05111	1.1522	1.15554	0.6851	0.50825	0.6232	0.65192	0.67402	0.42345	0.51697	0.52821	0.53039	0.53299	0.55104	0.58419
Tanganyika-SRR7988745	3300020220-3300020578 (IMG)	P. Q. Tran, et al., Depth-discrete metagenomics reveals the roles of microbes in biogeochemical cycling in the tropical freshwater Lake Tanganyika. ISME J., 1–16 (2021)	Lake Tanganyika (Africa)	0.5-200	0.26273	0.06149	0.55384	0.38315	0.43383	0.43057	0.52292	0.48173	0.56312	0.45942	0.45797	0.47473	0.70345	0.38715	0.47246	0.37483	0.42318	0.5044	0.41477	0.14146	0.43692	0.41067	0.47593	0.15049	0.51488	1.28055	1.25837	0.34527	0.41347	1.28727	1.21304	1.33162	1.33892	0.80038	0.59611	0.69982	0.73185	0.79434	0.48277	0.60797	0.62236	0.62587	0.62818	0.64651	0.69209
Tanganyika-SRR7989281	3300020220-3300020578 (IMG)	P. Q. Tran, et al., Depth-discrete metagenomics reveals the roles of microbes in biogeochemical cycling in the tropical freshwater Lake Tanganyika. ISME J., 1–16 (2021)	Lake Tanganyika (Africa)	0.5-200	0.18418	0.03414	0.33266	0.23455	0.24614	0.2508	0.33813	0.27702	0.3185	0.26521	0.28102	0.27025	0.43361	0.2321	0.28838	0.22726	0.25514	0.3299	0.24937	0.08021	0.26541	0.25134	0.29614	0.08917	0.30885	0.72698	0.71768	0.19011	0.23523	0.72819	0.68496	0.75209	0.75611	0.47271	0.3457	0.44256	0.46235	0.46487	0.30556	0.35042	0.35592	0.35746	0.35957	0.36603	0.3941
Tanganyika-SRR7990334	3300020220-3300020578 (IMG)	P. Q. Tran, et al., Depth-discrete metagenomics reveals the roles of microbes in biogeochemical cycling in the tropical freshwater Lake Tanganyika. ISME J., 1–16 (2021)	Lake Tanganyika (Africa)	0.5-200	0.15935	0.01884	0.27372	0.18773	0.19136	0.19471	0.26763	0.23088	0.26091	0.22077	0.2208	0.2238	0.34499	0.18269	0.23152	0.18628	0.20998	0.25752	0.20244	0.04568	0.21726	0.20267	0.23494	0.05105	0.23951	0.544	0.53959	0.12539	0.14814	0.55112	0.52096	0.57057	0.5758	0.3629	0.27342	0.36061	0.37428	0.37229	0.25686	0.27186	0.27847	0.28008	0.281	0.28473	0.30847
Tanganyika-SRR7990525	3300020220-3300020578 (IMG)	P. Q. Tran, et al., Depth-discrete metagenomics reveals the roles of microbes in biogeochemical cycling in the tropical freshwater Lake Tanganyika. ISME J., 1–16 (2021)	Lake Tanganyika (Africa)	0.5-200	0.25577	0.03052	0.29304	0.20577	0.21712	0.21151	0.28348	0.24385	0.27484	0.22825	0.25173	0.23989	0.36183	0.19218	0.24399	0.19342	0.21816	0.26206	0.2129	0.06643	0.22917	0.21489	0.24532	0.074	0.272	0.63797	0.62967	0.15418	0.19276	0.63525	0.59302	0.6531	0.65871	0.40922	0.30755	0.3767	0.39698	0.40443	0.26231	0.30935	0.31447	0.31576	0.31723	0.32742	0.34957
Tanganyika-SRR7990526	3300020220-3300020578 (IMG)	P. Q. Tran, et al., Depth-discrete metagenomics reveals the roles of microbes in biogeochemical cycling in the tropical freshwater Lake Tanganyika. ISME J., 1–16 (2021)	Lake Tanganyika (Africa)	400	0.11773	0.00362	0.11409	0.08724	0.07092	0.07991	0.13128	0.10713	0.11551	0.10653	0.09551	0.09535	0.13465	0.07795	0.0977	0.07832	0.08427	0.10658	0.08497	0.00712	0.09362	0.08715	0.09871	0.01102	0.10496	0.19098	0.1908	0.0267	0.03886	0.19602	0.18974	0.20583	0.20745	0.14877	0.11875	0.15031	0.15242	0.14277	0.12289	0.1071	0.1125	0.11255	0.113	0.11106	0.12469
Tanganyika-SRR7990527	3300020220-3300020578 (IMG)	P. Q. Tran, et al., Depth-discrete metagenomics reveals the roles of microbes in biogeochemical cycling in the tropical freshwater Lake Tanganyika. ISME J., 1–16 (2021)	Lake Tanganyika (Africa)	0.5-200	0.30131	0.05976	0.55413	0.37908	0.42668	0.40268	0.51749	0.45857	0.53076	0.43593	0.462	0.45181	0.70813	0.36214	0.46057	0.36922	0.41692	0.50033	0.40942	0.14123	0.43339	0.40548	0.46457	0.14909	0.50586	1.27631	1.25897	0.31414	0.3986	1.2676	1.18362	1.3035	1.30748	0.78594	0.58518	0.70547	0.72813	0.78168	0.49959	0.57227	0.58757	0.59053	0.59324	0.61507	0.65284
Tanganyika-SRR7990546	3300020220-3300020578 (IMG)	P. Q. Tran, et al., Depth-discrete metagenomics reveals the roles of microbes in biogeochemical cycling in the tropical freshwater Lake Tanganyika. ISME J., 1–16 (2021)	Lake Tanganyika (Africa)	0.5-200	0.26091	0.05215	0.48393	0.33023	0.35488	0.34517	0.45951	0.40241	0.46358	0.3906	0.39438	0.39785	0.59367	0.31667	0.39478	0.313	0.3543	0.42536	0.34599	0.12388	0.36657	0.34703	0.3956	0.13052	0.44508	1.08315	1.06938	0.28141	0.3505	1.08147	1.01157	1.11511	1.11698	0.68286	0.50001	0.60907	0.63227	0.66433	0.43482	0.4916	0.50151	0.50397	0.50597	0.52358	0.55506
Tanganyika-SRR7990717	3300020220-3300020578 (IMG)	P. Q. Tran, et al., Depth-discrete metagenomics reveals the roles of microbes in biogeochemical cycling in the tropical freshwater Lake Tanganyika. ISME J., 1–16 (2021)	Lake Tanganyika (Africa)	0.5-200	0.30856	0.09148	0.72337	0.48672	0.54423	0.51863	0.66356	0.57821	0.66519	0.54217	0.59116	0.57983	0.8924	0.46808	0.58626	0.46732	0.5291	0.63546	0.52273	0.21315	0.54921	0.51765	0.58876	0.2187	0.65233	1.66808	1.64021	0.4666	0.57193	1.6478	1.51817	1.69011	1.69254	1.02348	0.73716	0.9299	0.97787	0.99281	0.61721	0.7537	0.76165	0.7657	0.76872	0.80229	0.84386
Tobar 12.5m	SRS6903848	This study (PRJNA639779)	Lake El Tobar (Spain)	12.5	0.17428	0.00731	0.21812	0.13199	0.1412	0.14203	0.18538	0.17507	0.18679	0.16058	0.2068	0.15238	0.28218	0.12726	0.18352	0.15201	0.16184	0.19279	0.16072	0.02703	0.17634	0.17414	0.18594	0.02977	0.15855	0.38156	0.38021	0.05576	0.09231	0.38251	0.36867	0.39433	0.39213	0.2723	0.19488	0.2457	0.24983	0.27526	0.19238	0.17878	0.19038	0.19121	0.19167	0.19172	0.21163
Tobar 12m	SRS6903847	This study (PRJNA639779)	Lake El Tobar (Spain)	12	0.11419	0.01067	0.22702	0.15113	0.14108	0.14037	0.21877	0.19654	0.22129	0.19119	0.20416	0.18834	0.28677	0.12616	0.18067	0.14681	0.14958	0.18929	0.14972	0.01867	0.15982	0.15416	0.18453	0.02007	0.19333	0.34802	0.34568	0.04407	0.06537	0.34587	0.3305	0.36125	0.36167	0.27139	0.20296	0.30162	0.31114	0.28064	0.22266	0.2019	0.21289	0.21438	0.21367	0.21142	0.23614
Tobar 2m	SRS6903846	This study (PRJNA639779)	Lake El Tobar (Spain)	2	0.13777	0.01812	0.27436	0.17932	0.17128	0.17568	0.26521	0.22436	0.24363	0.2153	0.23691	0.21606	0.3663	0.15935	0.22796	0.18861	0.20032	0.24385	0.20086	0.04136	0.21463	0.20251	0.23478	0.04325	0.24575	0.49749	0.493	0.08639	0.1316	0.49522	0.47541	0.51166	0.51311	0.36286	0.27909	0.34114	0.35219	0.32738	0.25806	0.23961	0.25479	0.25696	0.2556	0.25541	0.2855
Tous reservoir tail Sep20	SRR15198238	This study (PRJNA721863)	Tous reservoir (Spain)	0.5	0.09125	0.00298	0.20724	0.12237	0.11126	0.11894	0.21821	0.17771	0.19555	0.17091	0.15805	0.1467	0.23475	0.1188	0.16092	0.12637	0.13667	0.16701	0.13508	0.00786	0.14552	0.14197	0.16093	0.00866	0.17201	0.29375	0.29391	0.01811	0.04078	0.29192	0.27457	0.30412	0.30541	0.2359	0.17534	0.24609	0.26699	0.23249	0.19561	0.16788	0.17451	0.17517	0.17408	0.17392	0.19518
Tous exit flow Sep20	SRR15198273	This study (PRJNA721863)	Tous reservoir (Spain)	0.5	0.14345	0.01432	0.34474	0.20189	0.19895	0.19907	0.30506	0.286	0.30592	0.26752	0.25704	0.2452	0.3553	0.20453	0.26887	0.21268	0.23163	0.28697	0.23311	0.04793	0.24921	0.23678	0.27526	0.05307	0.27811	0.52832	0.52693	0.07879	0.10181	0.52779	0.50265	0.547	0.54595	0.41746	0.31524	0.40532	0.43047	0.38087	0.31856	0.28989	0.30715	0.3084	0.30976	0.31147	0.33806
Tous 12m Sep20	SRR15198272	This study (PRJNA721863)	Tous reservoir (Spain)	12	0.14745	0.01877	0.30342	0.18983	0.18431	0.18301	0.28524	0.24876	0.27689	0.24937	0.25506	0.2249	0.36218	0.17277	0.25194	0.20238	0.21286	0.26417	0.21789	0.04856	0.23454	0.21771	0.25394	0.054	0.24969	0.51964	0.5105	0.09444	0.13011	0.51521	0.48811	0.5297	0.53152	0.37334	0.27831	0.35951	0.35936	0.36077	0.27032	0.27611	0.29323	0.29623	0.29527	0.28629	0.32376
Tous 12m Feb15	SRS1677115	P. J. Cabello-Yeves, et al., Novel Synechococcus Genomes Reconstructed from Freshwater Reservoirs. Front. Microbiol. 8, 1151 (2017).	Tous reservoir (Spain)	12	0.20776	0.00795	0.37244	0.2514	0.25051	0.21915	0.37452	0.32286	0.35095	0.31346	0.28238	0.26256	0.40016	0.21283	0.30062	0.24001	0.26218	0.31784	0.26011	0.01838	0.285	0.2685	0.30887	0.02061	0.33442	0.63472	0.6318	0.06769	0.10938	0.6358	0.60019	0.65431	0.6544	0.47566	0.38166	0.42712	0.44541	0.45915	0.40106	0.32664	0.3474	0.34973	0.35022	0.35172	0.38417
Tous 20m Sep20	SRR15198271	This study (PRJNA721863)	Tous reservoir (Spain)	20	0.11234	0.00551	0.21033	0.13677	0.12585	0.12939	0.21567	0.18571	0.20673	0.18006	0.18321	0.15961	0.25364	0.11821	0.17906	0.14078	0.14872	0.18674	0.14834	0.01431	0.16165	0.15433	0.18076	0.01793	0.17546	0.31484	0.31339	0.03274	0.06164	0.31429	0.29878	0.32726	0.32705	0.24881	0.18972	0.25275	0.25432	0.25488	0.20756	0.18301	0.19229	0.19383	0.19342	0.18554	0.21274
Tous 25m Feb15	SRS1677120	P. J. Cabello-Yeves, et al., Novel Synechococcus Genomes Reconstructed from Freshwater Reservoirs. Front. Microbiol. 8, 1151 (2017).	Tous reservoir (Spain)	25	0.17998	0.0029	0.31477	0.20824	0.19816	0.18352	0.32859	0.27121	0.29386	0.2675	0.23892	0.21939	0.32454	0.18259	0.25656	0.20111	0.22271	0.27498	0.22086	0.01188	0.24124	0.22954	0.26289	0.01621	0.27071	0.499	0.49652	0.03163	0.05568	0.49779	0.47354	0.51214	0.51174	0.3778	0.31713	0.36735	0.39591	0.38389	0.3364	0.27393	0.29286	0.2962	0.29584	0.2973	0.32247
Tous 5m Sept20	SRR15198270	This study (PRJNA721863)	Tous reservoir (Spain)	5	0.16254	0.01541	0.38137	0.22318	0.21203	0.20936	0.32232	0.31793	0.33835	0.29605	0.28277	0.26396	0.3579	0.21972	0.28658	0.22813	0.25201	0.30886	0.25124	0.05271	0.27365	0.25314	0.29426	0.05717	0.29669	0.53235	0.53108	0.07262	0.09545	0.5318	0.51455	0.55422	0.55204	0.44047	0.3401	0.43098	0.46713	0.41343	0.33734	0.31652	0.33205	0.33335	0.33506	0.33722	0.36571
Tous 10m Mar20	SRR15198269	This study (PRJNA721863)	Tous reservoir (Spain)	10	0.14205	0.02108	0.29953	0.19407	0.1861	0.17686	0.30045	0.25703	0.28021	0.24776	0.25554	0.22639	0.35454	0.17178	0.25311	0.21045	0.21861	0.27124	0.225	0.05347	0.23754	0.22618	0.2594	0.0601	0.25947	0.51499	0.50535	0.09461	0.1264	0.50886	0.48159	0.53062	0.53293	0.3624	0.28812	0.35816	0.37345	0.36623	0.28522	0.26981	0.28584	0.28749	0.28825	0.28473	0.31507
Tous 20m Mar20	SRR15198268	This study (PRJNA721863)	Tous reservoir (Spain)	20	0.14051	0.0144	0.25018	0.16331	0.15461	0.15083	0.24398	0.20584	0.22314	0.20173	0.20979	0.18484	0.2916	0.14429	0.20641	0.16699	0.17642	0.21314	0.17624	0.04179	0.1908	0.17555	0.20734	0.04397	0.21119	0.43241	0.42674	0.08955	0.11168	0.42876	0.4121	0.44586	0.44842	0.31748	0.23403	0.30367	0.32028	0.29974	0.23543	0.21986	0.2357	0.23776	0.23793	0.22999	0.26223
Tous reservoir tail Mar20	SRR15198267	This study (PRJNA721863)	Tous reservoir (Spain)	0.5	0.11175	0.00222	0.24541	0.15065	0.13678	0.14786	0.26292	0.21951	0.23837	0.21367	0.19082	0.17845	0.28239	0.14547	0.20656	0.16238	0.17657	0.21365	0.17427	0.00738	0.18811	0.18098	0.20797	0.00866	0.19904	0.35288	0.35241	0.02209	0.05462	0.35293	0.33663	0.36794	0.36787	0.26655	0.22118	0.29718	0.30437	0.29854	0.2459	0.20488	0.2141	0.21507	0.21552	0.21279	0.23608
Tous exit flow Mar20	SRR15198266	This study (PRJNA721863)	Tous reservoir (Spain)	0.5	0.1149	0.00727	0.21933	0.13791	0.1255	0.12731	0.22211	0.19284	0.2056	0.18769	0.17579	0.15722	0.22962	0.12526	0.17872	0.14074	0.15248	0.18478	0.15226	0.0177	0.16432	0.15536	0.17889	0.01794	0.1789	0.33287	0.33018	0.03288	0.0557	0.33139	0.31752	0.34442	0.34334	0.25123	0.19666	0.25389	0.27007	0.25805	0.21678	0.19361	0.20263	0.20397	0.20463	0.20131	0.22417
Tous DCM 13m Jul16	SRS2044437	P. J. Cabello-Yeves, et al., Reconstruction of Diverse Verrucomicrobial Genomes from Metagenome Datasets of Freshwater Reservoirs. Front. Microbiol. 8, 2131 (2017).	Tous reservoir (Spain)	13	0.18339	0.00719	0.26816	0.16511	0.15549	0.1408	0.24019	0.22597	0.24074	0.21945	0.21218	0.19045	0.28452	0.14627	0.20249	0.16192	0.17373	0.21824	0.17722	0.03205	0.19238	0.18013	0.20658	0.0298	0.23465	0.37602	0.37228	0.04726	0.06011	0.37279	0.35997	0.39169	0.39374	0.30619	0.25832	0.31644	0.34995	0.29832	0.25643	0.22792	0.2395	0.24205	0.24237	0.24121	0.26632
Yellowstone Southeast Arm 0.8 microns	SRS140453	A. Eiler, et al., Productivity and salinity structuring of the microplankton revealed by comparative freshwater metagenomics. Environ. Microbiol. 16, 2682–2698 (2014)	Yellowstone Lake (USA)	0-2	0.10217	0.01572	0.20257	0.13045	0.14793	0.13722	0.22747	0.1661	0.1709	0.15529	0.17591	0.16278	0.28429	0.12171	0.17553	0.15131	0.16399	0.18609	0.16558	0.07671	0.16838	0.15687	0.17694	0.08127	0.15947	0.44085	0.44071	0.09498	0.16016	0.42932	0.40158	0.43937	0.44199	0.26101	0.19525	0.29023	0.24143	0.279	0.17829	0.16627	0.18236	0.18433	0.18223	0.18568	0.20323
[truncated: 72 more columns]
