# Supplementary material for: α-cyanobacteria possessing form IA RuBisCO globally dominate aquatic habitats
Source: ISME J. 2022 Jul 18;16(10):2421–32. doi: 10.1038/s41396-022-01282-z (PMC9477826; doi:10.1038/s41396-022-01282-z)
Supplement: Supplementary file 18 — Table S2 [file 41396_2022_1282_MOESM18_ESM.xlsx]

## Sheet: Sheet1
Table S2. Key features of all α and β-cyanobacteria genomes analyzed in this work.
Isolate	Cyanobacteria category	Origin	Assembly size (bp)	GC content	nº of CDS	Median intergenic spacer	total intergenic spacer (bp)	coding density (%)	CheckM completeness (%)	contamination (%)	Strain heterogenity	Sub-cluster	Estimated genome size (bp)
Nahuel Huapi 1G10	Alpha	Freshwater	3340220	64.556	3516	48	353744	89	99.29	0.59	0	5.2	3.34426e+06
Lug-A	Alpha	Freshwater	3010822	66.308	3043	57	343456	89	99.84	0.71	0	5.2	2.99424e+06
Lug-B	Alpha	Freshwater	3181767	69.245	3222	37	254190	92	96.39	0.35	0	5.2	3.28938e+06
Alchichica 8F6	Alpha	Freshwater	2510697	65.809	2686	35	203731	92	99.53	0.94	35.71	5.2	2.49884e+06
A1C-AMD	Alpha	Freshwater	2.46495e+06	63.212	2665	31	177610	93	98.24	0.94	0	5.2	2.48553e+06
A2C-AMD	Alpha	Freshwater	3.01453e+06	62.481	3318	31	243461	92	97.18	2.31	35.71	5.2	3.03035e+06
Aljojuca 7A6	Alpha	Freshwater	3131121	67.305	3205	34	249160	92	100	0.82	25	5.2	3.10545e+06
AMD-g	Alpha	Freshwater	3.12121e+06	67.94	3157	34	258689	92	100	0.35	0	5.2	3.11028e+06
ATX 2A4	Alpha	Freshwater	2921178	66.105	2883	55	317098	89	99.53	0.71	0	5.2	2.91413e+06
ATX 6A2	Alpha	Freshwater	3005893	68.037	3167	38	267243	91	99.53	1.06	20	5.2	2.98807e+06
ATX 6F1	Alpha	Freshwater	2.96469e+06	66.332	3057	39	268298	91	99.29	1.18	0	5.2	2.95066e+06
BA20m-14	Alpha	Freshwater	2.77859e+06	64.646	3095	34	218233	92	89.83	9.73	41.18	5.2	2.7922e+06
BA20m-p-22	Alpha	Freshwater	3148136	63.896	3559	35	284345	91	92.67	5.35	82.35	5.2	3.2154e+06
BA5m-10	Alpha	Freshwater	2866169	61.836	3150	35	252526	91	94.82	1.49	30	5.2	2.97771e+06
BA5m-21	Alpha	Freshwater	2.58313e+06	62.751	2827	32	195736	92	97.88	1.61	40	5.2	2.59659e+06
BL107	Alpha	Marine	2283377	54.244	2547	42	249771	89	100	0	0	5.1	2283377
Constance BO8801	Alpha	Freshwater	3271183	69.149	3245	38	278101	91	99.06	0.59	0	5.2	3.28274e+06
BS55D	Alpha	Marine	2235215	61.613	2387	33	149758	93	99.53	0.24	0	5.1	2.24038e+06
BS56D	Alpha	Marine	2303823	61.228	2404	35	167744	93	99.53	0.35	0	5.1	2.3066e+06
BSA11S	Alpha	Brackish/euryhaline	2883234	65.774	3003	50	287212	90	99.76	0.35	0	5.2	2.88005e+06
BSF8S	Alpha	Brackish/euryhaline	2.88486e+06	65.759	3002	50	288566	90	99.76	0.35	0	5.2	2.88168e+06
CB0101	Alpha	Brackish/euryhaline	2686395	64.21	2906	31	213759	92	99.88	0.12	0	5.2	2686395
CB0205	Alpha	Brackish/euryhaline	2.42731e+06	62.968	2643	31	194307	92	99.41	0.12	0	5.2	2.43878e+06
CC9311	Alpha	Marine	2.60675e+06	52.447	2943	47	321756	88	99.76	0	0	5.1	2.61302e+06
CC9605	Alpha	Marine	2510659	59.218	2748	40	293343	88	99.76	0	0	5.1	2.5167e+06
CC9616	Alpha	Marine	2.64431e+06	56.554	2884	41	262839	90	99.53	0	0	5.1	2.6568e+06
CC9902	Alpha	Marine	2234828	54.164	2354	38.5	217676	90	99.53	0	0	5.1	2.24538e+06
CH-040	Alpha	Freshwater	2900923	69.295	2950	39	255284	91	100	0.59	0	5.2	2.88381e+06
Cruz CV11-17	Alpha	Freshwater	3.42184e+06	67.265	3611	41	330054	90	99.53	2	11.11	5.2	3.36924e+06
Cruz CV12-2	Alpha	Freshwater	1962093	52.505	2128	20	87574	96	94.59	3.18	60	5.3	2.00835e+06
Cruz CV12-2-Slac-r	Alpha	Freshwater	1934481	49.802	2056	21	91459	95	94.12	1.48	60	5.3	2.02492e+06
Cruz CV13-4-11	Alpha	Freshwater	3.41481e+06	67.296	3608	41	327774	90	99.53	2	11.11	5.2	3.36232e+06
Cruz CV-v-12-Cruz	Alpha	Freshwater	3022307	65.853	3160	40	273377	91	99.76	0.59	0	5.2	3.0117e+06
Synechococcus sp. HK01-R	Alpha	Brackish/euryhaline	2.47925e+06	61.205	2650	36	188863	92	99.53	0.12	0	5.2	2.48797e+06
CACIAM14	Alpha	Freshwater	3.21249e+06	68.561	2996	49	364453	89	98.35	0.59	0	5.2	3.24711e+06
Cyanobium gracile PCC6307	Alpha	Freshwater	3342364	68.707	3436	38	268004	92	99.76	0.59	0	5.2	3.33064e+06
Cyanobium sp. PCC7001	Alpha	Brackish/euryhaline	2832697	68.738	2815	43	273355	90	99.88	0.47	0	5.2	2.82277e+06
Cyanobium sp. NIES-981	Alpha	Brackish/euryhaline	3.02155e+06	68.616	3327	40	235817	92	99.76	1.02	0	5.2	2.99792e+06
Cyanobium usitatum Tous	Alpha	Freshwater	2515215	62.584	2602	38	238493	91	99.76	0.35	0	5.2	2.51244e+06
To12R1	Alpha	Freshwater	2522031	62.601	2745	30	195472	92	99.76	0.35	0	5.2	2.51925e+06
N.Huapi 1H5	Alpha	Freshwater	3.13701e+06	69.747	3186	35	221896	93	100	0.71	0	5.2	3.11474e+06
Alchichica 3B3-8F6	Alpha	Freshwater	2480576	65.923	2740	32	199172	92	99.53	0.94	0	5.2	2.46886e+06
Albano 3B3	Alpha	Freshwater	3.44489e+06	68.602	3460	52	321411	91	99.76	1.06	20	5.2	3.41658e+06
Candia 3F8	Alpha	Freshwater	3.49633e+06	68.495	3538	52	331016	91	99.76	1.06	20	5.2	3.46759e+06
ATX 6E8	Alpha	Freshwater	2621355	65.901	2895	30	194750	93	99.53	1.06	14.29	5.2	2.60582e+06
Morenito 9A2	Alpha	Freshwater	3.10361e+06	66.402	3323	39	274667	91	99.53	0.27	0	5.2	3.10985e+06
Aljojuca 7D2	Alpha	Freshwater	2.53736e+06	66.079	2823	32	201377	92	99.53	0.94	0	5.2	2.52538e+06
MW73D5	Alpha	Freshwater	3446141	68.617	3471	52	321012	91	99.76	1.06	20	5.2	3.41781e+06
Edmonson 11F2	Alpha	Freshwater	3150148	65.244	3350	39	260434	92	99.53	0.12	0	5.2	3.16123e+06
Candia 9D4	Alpha	Freshwater	3.22057e+06	69.515	3209	37	256336	92	100	0.71	20	5.2	3.1977e+06
EJ6-Ellesmere	Alpha	Brackish/euryhaline	2892111	65.937	3111	40	246226	91	84.47	1.37	12.5	5.2	3.37693e+06
TAK9802	Alpha	Marine	2190394	60.76	2702	42	207304	91	100	0.24	100	5.1	2.18514e+06
SYN20	Alpha	Marine	2728628	53.422	3413	45	293641	89	99.53	0.71	0	5.1	2.72205e+06
RS9915	Alpha	Marine	2417983	59.497	2905	34	205974	91	99.29	0	0	5.1	2.43527e+06
RS9909	Alpha	Brackish/euryhaline	2603169	64.44	2860	34	175426	93	100	0.12	0	5.1	2.60005e+06
RS9907	Alpha	Marine	2581635	60.359	3008	39	226354	91	99.76	0.24	0	5.1	2581635
RS9902	Alpha	Marine	2.48122e+06	59.774	2988	41.5	232699	91	99.88	0.24	100	5.1	2.47824e+06
ROS8604	Alpha	Marine	2876904	53.964	3755	43	294996	90	99.29	0	0	5.1	2.89748e+06
PROS-U-1	Alpha	Marine	2576003	58.381	3151	38	215419	92	99.53	0.12	100	5.1	2.58506e+06
PROS-9-1	Alpha	Marine	2273940	53.888	2776	45	218308	90	99.41	0.24	0	5.1	2.28195e+06
PROS-7-1	Alpha	Marine	2.56522e+06	59.268	2883	31	158065	94	100	0.35	50	5.1	2.55624e+06
NOUM97013	Alpha	Marine	2552712	58.818	2967	40	204341	92	99.53	0.35	50	5.1	2.55579e+06
MVIR-18-1	Alpha	Marine	2451974	53.435	3053	45	234566	90	99.41	0	0	5.1	2.46653e+06
MINOS11	Alpha	Marine	2.28434e+06	60.461	2717	25	143691	94	99.69	0	0	5.3	2.29145e+06
MEDNS5	Alpha	Marine	2.43587e+06	59.087	2774	30	147142	94	99.53	0.12	0	5.1	2.44443e+06
M16.1	Alpha	Marine	2112236	61.361	2551	39	182739	91	99.53	0	0	5.1	2.12221e+06
BOUM118	Alpha	Marine	2326334	59.775	2792	32.5	190556	92	99.53	0.24	0	5.1	2.33171e+06
BMK-MC-1	Alpha	Marine	2.60115e+06	60.358	3092	33	178365	93	99.29	0.59	40	5.1	2.60429e+06
BIOS-U3-1	Alpha	Marine	2710834	54.976	3447	49	298865	89	99.65	0	0	5.1	2.72036e+06
BIOS-E4-1	Alpha	Marine	3314220	55.121	4390	53	429051	87	100	0.71	66.67	5.1	3.29069e+06
A18-46.1	Alpha	Marine	2.47177e+06	59.308	2952	37	211945	91	99.53	0	0	5.1	2.48344e+06
A18-25c	Alpha	Marine	2511360	58.155	3043	41	210758	92	99.76	0	0	5.1	2.5174e+06
A18-40	Alpha	Marine	2.40155e+06	59.508	2832	34	198517	92	97.24	0	0	5.1	2.46971e+06
A15-62	Alpha	Marine	2.29414e+06	59.912	2830	38	199824	91	100	0	0	5.1	2.29414e+06
A15-60	Alpha	Marine	2.5434e+06	58.221	3080	41	207717	92	99.76	0.24	0	5.1	2.5434e+06
A15-44	Alpha	Marine	2.62197e+06	60.788	3200	40	238432	91	99.84	0.24	100	5.1	2.61986e+06
A15-28	Alpha	Marine	2341586	60.128	2812	33	173100	93	100	0	0	5.1	2341586
A15-24	Alpha	Marine	2305373	59.639	2762	32	170157	93	99.76	0	0	5.1	2.31092e+06
A15-127	Alpha	Marine	2.54346e+06	60.619	2867	35	209311	92	99.29	0.24	0	5.1	2.5555e+06
Cyanobium sp. NS01	Alpha	Brackish/euryhaline	2748087	67.932	2992	44	234296	91	100	0.35	0	5.2	2.73847e+06
WH 8101	Alpha	Brackish/euryhaline	2.62302e+06	63.345	2940	34.5	190825	93	100	0.82	0	5.1	2.60151e+06
MIT S9220	Alpha	Marine	2.42418e+06	56.37	3073	43	232333	90	100	0.24	100	5.1	2.41836e+06
HJ21-Hayes	Alpha	Freshwater	2936087	64.853	3194	33	226746	92	99.76	0.59	0	5.2	2.92579e+06
HWJ4-Hawea	Alpha	Freshwater	2350250	60.01	2510	30	171127	93	94.78	1.41	25	5.2	2.44473e+06
J7-Johnson	Alpha	Freshwater	2.99536e+06	65.26	3262	40	238632	92	99.76	0.12	0	5.2	2.99896e+06
JJ3a-Johnson	Alpha	Freshwater	2848959	64.904	3100	33	219342	92	99.18	0.59	0	5.2	2.85557e+06
Kordi100	Alpha	Marine	2789000	57.498	3106	44	378456	86	99.76	0	0	5.1	2.79571e+06
Kordi49	Alpha	Marine	2585813	61.368	2782	32	290844	89	99.76	0	0	5.1	2.59203e+06
Kordi52	Alpha	Marine	2572069	59.085	2877	42	367753	86	100	0	0	5.1	2572069
L1E-Cus	Alpha	Freshwater	2595568	62.462	2880	32	195810	92	99.76	1.06	0	5.2	2.57423e+06
L1E-Slac	Alpha	Freshwater	2260992	51.786	2438	23	123153	95	99.22	1.06	66.67	5.3	2.25461e+06
L1F-Slac	Alpha	Freshwater	2.23311e+06	51.946	2377	22	116039	95	98.98	0.24	0	5.3	2.25071e+06
L2F	Alpha	Freshwater	3037934	66.228	2982	57	356061	88	100	0.82	0	5.2	3.01302e+06
Cruz-7B9	Alpha	Freshwater	3.15566e+06	65.224	3355	39	262171	92	99.53	0.12	0	5.2	3.16676e+06
Cruz-7E5	Alpha	Freshwater	3155391	65.224	3354	39	261797	92	99.53	0.12	0	5.2	3.16649e+06
Cruz-8D1	Alpha	Freshwater	3965486	66.646	4203	41	392567	90	100	1.06	0	5.2	3.92345e+06
Cruz-8H5	Alpha	Freshwater	3948278	66.649	4177	40	387868	90	100	1.65	0	5.2	3.88313e+06
Cruz-9C9	Alpha	Freshwater	3.15223e+06	65.221	3347	39	261371	92	99.29	0.12	0	5.2	3.17096e+06
Cruz-9H2	Alpha	Freshwater	3155699	65.223	3353	39	260194	92	99.53	0.12	0	5.2	3.1668e+06
La Preciosa 7G6	Alpha	Freshwater	3.13008e+06	67.304	3207	34	251562	92	100	0.82	25	5.2	3.10442e+06
Maggiore-St4-Cus	Alpha	Freshwater	2.75708e+06	62.572	2993	34	217190	92	99.53	1.29	28.57	5.2	2.73437e+06
Maggiore-St4-Slac	Alpha	Freshwater	2296351	51.795	2415	20	117107	95	99.22	0.47	50	5.2	2.30353e+06
Mondsee MW101C3	Alpha	Freshwater	3.02914e+06	66.134	2992	59	348698	88	100	0.71	0	5.2	3.00763e+06
N5-Cardenillas	Alpha	Freshwater	2.59286e+06	68.873	2644	32	173919	93	85.25	0.94	25	5.2	3.01289e+06
RCC307	Alpha	Marine	2224914	60.843	2414	29	216040	90	99.69	0	0	5.3	2.23183e+06
RS9916	Alpha	Marine	2.66447e+06	59.807	3005	37	228632	91	99.76	0	0	5.1	2.67088e+06
RS9917	Alpha	Brackish/euryhaline	2.57954e+06	64.459	2811	30	175508	93	100	0.12	0	5.1	2.57645e+06
C3-12m-Tous	Alpha	Freshwater	2.56946e+06	51.687	2715	23	148508	94	97.8	1.88	36.36	5.3	2.57787e+06
MIT S9504	Alpha	Marine	3.08729e+06	55.434	3516	56	446915	86	99.76	0.71	33.33	5.1	3.07275e+06
MIT S9508	Alpha	Marine	2.50243e+06	56.049	2840	48.5	267750	89	100	0.24	0	5.1	2.49643e+06
MIT S9509	Alpha	Marine	3087928	55.424	3518	55.5	447048	86	99.29	0.71	66.67	5.1	3087928
Synechococcus lacustris Tous	Alpha	Freshwater	2668880	51.392	2712	23	166642	94	98.75	1.88	41.67	5.3	2.65185e+06
Synechococcus sp. LTW-R	Alpha	Brackish/euryhaline	2.41553e+06	62.563	2639	35	223525	91	99.88	0.47	33.33	5.2	2.40707e+06
GFB01	Alpha	Freshwater	2.33981e+06	67.772	2326	54.5	311207	87	84.57	4.05	81.82	5.2	2.65466e+06
Synechococcus sp. SynAce01	Alpha	Brackish/euryhaline	2750634	63.916	2782	59	349378	87	99.53	0	0	5.2	2.76362e+06
T1B-Tous	Alpha	Freshwater	2712772	66.901	2907	29	187759	93	98.35	2.94	42.86	5.2	2.67719e+06
T1G-Tous	Alpha	Freshwater	2.78071e+06	62.425	3081	31	218953	92	99.76	2	40	5.2	2.73165e+06
Tobar12-5m-g	Alpha	Freshwater	2.95103e+06	65.797	3096	39	261694	91	99.18	0.59	0	5.2	2.95787e+06
Tous-M-B4	Alpha	Freshwater	2743075	62.604	3017	32	212475	92	99.76	0.94	20	5.2	2.72383e+06
Vulcanococcus limneticus LL	Alpha	Freshwater	3548884	68.354	3498	55	352796	90	99.76	1.06	20	5.2	3.51971e+06
WAJ14-Wanaka	Alpha	Freshwater	2.14464e+06	61.226	2337	28	137998	94	99.29	0.71	0	5.2	2.14464e+06
WH5701	Alpha	Brackish/euryhaline	3043834	65.388	3281	43	289510	90	99.53	6.18	21.05	5.2	2.86921e+06
WH7803	Alpha	Marine	2.36698e+06	60.236	2504	34	197911	92	99.53	0.12	0	5.1	2.3753e+06
WH7805	Alpha	Marine	2.62037e+06	57.633	2922	33	227636	91	99.53	0.12	0	5.1	2.62958e+06
WH8016	Alpha	Marine	2694843	54.094	3021	44	276115	90	99.53	0	0	5.1	2.70757e+06
WH8102	Alpha	Marine	2.43443e+06	59.413	2551	36	332683	86	99.53	0	0	5.1	2.44592e+06
WH8109	Alpha	Marine	2111515	60.086	2713	32	204654	90	99.41	0	0	5.1	2.12405e+06
WKJ7-Wakatipu	Alpha	Freshwater	2810613	62.249	3088	31	212900	92	99.53	0.94	0	5.2	2.79734e+06
RedBA-s	Alpha	Freshwater	2716594	66.329	2861	42	240759	91	99.53	0.94	20	5.2	2.70377e+06
GreenBA-s	Alpha	Freshwater	2852592	70.375	2794	50.5	253667	91	97.41	1.18	20	5.2	2.89388e+06
Prochlorococcus marinus AS9601	Alpha	Marine	1.66989e+06	31.322	1983	35	137740	92	99.64	0	0	HL	1.67592e+06
Prochlorococcus marinus EQPAC1	Alpha	Marine	1.65474e+06	30.787	1986	43	158096	90	99.74	0	0	HL	1.65905e+06
Prochlorococcus marinus GP2	Alpha	Marine	1.62431e+06	31.164	1912	39	144844	91	99.23	0	0	HL	1.63691e+06
Prochlorococcus marinus HNLC1	Alpha	Marine	1569623	29.78	1962	48	197024	87	94.97	0.79	66.67	HL	1.6397e+06
Prochlorococcus marinus HNLC2	Alpha	Marine	1.48449e+06	30.311	1750	44	156329	89	92.05	0.32	71.43	HL	1.60754e+06
Prochlorococcus marinus LG	Alpha	Marine	1.75406e+06	36.434	2002	55	195634	89	99.74	0.1	0	LL	1.75688e+06
ProchlorococcusmarinusMED4	Alpha	Marine	1.65799e+06	30.799	2041	35	132119	92	99.74	0	0	HL	1.66231e+06
Prochlorococcus marinus MIT9107	Alpha	Marine	1699937	31.019	2017	44	172325	90	99.15	0	0	HL	1.71451e+06
Prochlorococcus marinus MIT9116	Alpha	Marine	1.6854e+06	31.01	1989	43	170527	90	98.91	0.75	100	HL	1.69119e+06
Prochlorococcus marinus MIT9123	Alpha	Marine	1.69775e+06	31.019	2026	43	170829	90	99.15	0.42	100	HL	1.70511e+06
Prochlorococcus marinus MIT9201	Alpha	Marine	1.67242e+06	31.284	2008	40.5	160678	90	99.94	0.29	100	HL	1.66857e+06
Prochlorococcus marinus MIT9202	Alpha	Marine	1690387	31.097	1913	37	173768	90	99.58	0	0	HL	1.69752e+06
Prochlorococcus marinus MIT9211	Alpha	Marine	1688963	38.007	1900	46	159846	91	99.63	0.1	0	LL	1.69354e+06
Prochlorococcus marinus MIT9215	Alpha	Marine	1.73879e+06	31.145	2054	40	167674	90	99.82	0	0	HL	1.74193e+06
Prochlorococcus marinus MIT9301	Alpha	Marine	1.64188e+06	31.34	1962	35	136553	92	99.75	0.08	0	HL	1.64468e+06
Prochlorococcus marinus MIT9302	Alpha	Marine	1745343	31.121	2038	46	179745	90	99.64	0.08	100	HL	1.75025e+06
Prochlorococcus marinus MIT9303	Alpha	Marine	2.68268e+06	50.008	3135	51	364799	86	99.81	0.03	0	LL	2.68698e+06
Prochlorococcus marinus MIT9311	Alpha	Marine	1.71106e+06	31.207	2005	44	162500	91	99.86	0.08	100	HL	1.71209e+06
Prochlorococcus marinus MIT9312	Alpha	Marine	1709204	31.21	2015	37	149285	91	99.86	0	0	HL	1.7116e+06
Prochlorococcus marinusMIT9313	Alpha	Marine	2.41087e+06	50.74	2968	47	306101	87	99.74	0.03	0	LL	2.41643e+06
Prochlorococcus marinus MIT9314	Alpha	Marine	1690556	31.184	2013	39	155988	91	99.49	0	0	HL	1.69922e+06
Prochlorococcus marinus MIT9321	Alpha	Marine	1658664	31.195	1985	40	150802	91	99.62	0.61	60	HL	1.65483e+06
Prochlorococcus marinus MIT9322	Alpha	Marine	1657550	31.208	1987	39	149849	91	99.62	0.67	66.67	HL	1.65272e+06
Prochlorococcus marinus MIT9401	Alpha	Marine	1666808	31.211	1995	39	150330	91	99.62	0.65	71.43	HL	1.66229e+06
Prochlorococcus marinus MIT9515	Alpha	Marine	1704176	30.794	1964	43	181295	89	99.94	0	0	HL	1.7052e+06
Prochlorococcus marinus NATL1A	Alpha	Marine	1864731	34.979	2249	56	224644	88	99.82	0.14	0	LL	1.86548e+06
Prochlorococcus marinus NATL2A	Alpha	Marine	1.8429e+06	35.123	2228	55	213879	88	99.57	0.14	0	LL	1.84827e+06
Prochlorococcus marinus PAC1	Alpha	Marine	1.84116e+06	35.088	2285	60	237330	87	99.82	0.14	0	LL	1.8419e+06
Prochlorococcus marinus SB	Alpha	Marine	1669823	31.501	1968	41	161102	90	99.51	0	0	HL	1.67805e+06
Prochlorococcus marinus SS2	Alpha	Marine	1752772	36.436	2013	53	193440	89	99.64	0.12	50	LL	1.75699e+06
Prochlorococcus marinus SS35	Alpha	Marine	1751015	36.439	2011	54	196724	89	99.74	0.1	0	LL	1.75382e+06
Prochlorococcus marinus SS51	Alpha	Marine	1.74698e+06	36.433	2006	55	197306	89	99.85	0.1	0	LL	1.74785e+06
Prochlorococcus marinus subsp. marinus CCMP1375	Alpha	Marine	1751080	36.442	1929	51	185925	89	99.85	0.1	0	LL	1.75196e+06
Prochlorococcus MIT0702	Alpha	Marine	2.58306e+06	50.599	3052	56	407082	84	99.79	0.24	0	LL	2.58228e+06
Prochlorococcus sp. MIT0601	Alpha	Marine	1.70734e+06	37.019	1970	51.5	180477	89	99.65	0.42	0	LL	1.70614e+06
Prochlorococcus sp. MIT0602	Alpha	Marine	1.75092e+06	36.343	2032	53.5	192335	89	99.21	0.4	33.33	LL	1.7578e+06
Prochlorococcus sp. MIT0603	Alpha	Marine	1752482	36.349	2052	53	189744	89	99.21	0.19	0	LL	1.76308e+06
Prochlorococcus sp. MIT0604	Alpha	Marine	1780061	31.173	2123	42	182979	90	99.8	0	0	HL	1.78363e+06
Prochlorococcus sp. MIT0701	Alpha	Marine	2.59257e+06	50.596	3073	59	408847	84	99.79	0.24	0	LL	2.59179e+06
Prochlorococcus sp. MIT0703	Alpha	Marine	2575057	50.612	3040	59	411810	84	99.35	0.24	0	LL	2.58568e+06
Prochlorococcus sp. MIT0801	Alpha	Marine	1929203	34.909	2329	59	252518	87	99.35	0.14	0	LL	1.93911e+06
Prochlorococcus SS52	Alpha	Marine	1754053	36.438	2008	55.5	194918	89	99.74	0.52	50	LL	1.74948e+06
Candidatus Synechococcus spongiarum 142	Alpha	Marine Host-associated	2.27141e+06	57.887	1902	73.5	323655	86	87.06	0	0	-	2.60902e+06
Candidatus Synechococcus spongiarum 15L	Alpha	Marine Host-associated	2.2091e+06	58.709	1921	66	300140	86	87.73	1.29	0	-	2.48558e+06
Candidatus Synechococcus spongiarum isolate1	Alpha	Marine Host-associated	1.40948e+06	61.86	1482	38.5	96378	93	73.92	0.26	50	-	1.9018e+06
Candidatus Synechococcus spongiarum LMBbulk15M	Alpha	Marine Host-associated	1.50051e+06	60.006	1431	56	176692	88	77.63	0.47	50	-	1.92382e+06
Candidatus Synechococcus spongiarum LMBbulk15N	Alpha	Marine Host-associated	1472743	59.803	1415	57	172345	88	73.54	0	0	-	2.00264e+06
Candidatus Synechococcus spongiarum SH4	Alpha	Marine Host-associated	1.65871e+06	63.052	1588	45	144646	91	84.36	1.53	28.57	-	1.93614e+06
Candidatus Synechococcus spongiarum SP3	Alpha	Marine Host-associated	2129964	60.931	2029	74	331490	84	94.59	0.55	33.33	-	2.2394e+06
Cyanobacteria bacterium bin9 (Ca. Synechococcus spongiarum bin9)	Alpha	Marine Host-associated	2640597	58.713	2417	52	297812	89	92.51	3.93	87.5	-	2.74221e+06
Acaryochloris marina MBIC11017	Beta	Host-associated	6503724	47.254	6395	94	975613	85	99.59	1.49	28.57	-	6.43319e+06
Acaryochloris sp. CCMEE-5410	Beta	Marine	7875477	47.118	7010	106	1200382	85	99.46	3.71	28.57	-	7.62447e+06
Aliterella atlantica CENA595	Beta	Marine	5265703	42.598	4849	103	846100	84	95.65	0.82	0	-	5.46004e+06
Chamaesiphon minutus PCC 6605	Beta	Freshwater	6761765	45.67	6423	127	1.0296e+06	85	99.37	2.04	12.5	-	6.66582e+06
Chondrocystis sp. NIES-4102	Beta	Terrestrial	5002520	36.622	4438	122.5	825842	83	99.37	0.54	0	-	5.00705e+06
Crocosphaera chwakensis CCY0110	Beta	Marine	5880532	36.693	6359	86	792149	87	99.73	0.54	0	-	5.86461e+06
Crocosphaera subtropica ATCC51142	Beta	Marine	5.46038e+06	37.942	5359	88	696836	87	99.95	0.27	0	-	5.44836e+06
Crocosphaera subtropica ATCC51472	Beta	Marine	5.46048e+06	37.933	5142	99	749217	86	99.95	0.27	0	-	5.44846e+06
Crocosphaera watsonii WH0003	Beta	Marine	5.8905e+06	37.681	5162	99	742164	87	99.37	1.68	9.09	-	5.82826e+06
Crocosphaera watsonii WH-0005	Beta	Marine	5961117	37.662	4916	89	643217	89	98.96	1.77	10	-	5.91714e+06
Crocosphaera watsonii WH-0401	Beta	Marine	4.54972e+06	37.657	4226	86	530594	88	99.18	0.82	33.33	-	4.54972e+06
Crocosphaera watsonii WH-0402	Beta	Marine	5880358	37.692	5406	82	664168	89	98.64	1.09	20	-	5.89645e+06
Crocosphaera watsonii WH8501	Beta	Marine	6238156	37.11	5682	127	1099653	82	99.68	0	0	-	6.25818e+06
Crocosphaera watsonii WH8502	Beta	Marine	4.68305e+06	37.632	4224	90	552586	88	99.73	0.54	0	-	4.67037e+06
CV-Rosa-11-Cruz	Beta	Freshwater	4394074	40.423	4310	80	578029	87	99.46	0.68	0	-	4.38789e+06
Cyanobacterium aponinum FACHB-4101	Beta	Marine	4.17954e+06	34.872	3438	156	687219	84	99.46	0.14	0	-	4.19635e+06
Cyanobacterium aponinum IPPAS-B 1201	Beta	Thermal springs	4268827	34.878	3537	153	699377	84	99.46	0	0	-	4.292e+06
Cyanobacterium aponinum PCC10605	Beta	Terrestrial	4176973	34.931	3612	151	705613	83	99.46	0	0	-	4.19965e+06
Cyanobacterium sp. IPPAS-B-1200	Beta	Freshwater	3410249	37.726	3008	122	488575	86	99.18	0	0	-	3.43844e+06
Cyanobacterium stanieri PCC7202	Beta	Other	3.16338e+06	38.665	2940	101	379403	88	99.14	0	0	-	3.19082e+06
Cyanothece sp. PCC7425	Beta	Terrestrial	5.37457e+06	50.789	5120	81	636868	88	99.46	0	0	-	5.40375e+06
Cyanothece sp. BG0011	Beta	Freshwater	5.60305e+06	38.218	5430	91	737064	87	98.91	0.82	50	-	5.61834e+06
Cyanothece sp. PCC7822	Beta	Terrestrial	6091620	40.223	5663	102	848129	86	99.91	0.54	0	-	6.06418e+06
Dactylococcopsis salina PCC 8305	Beta	Freshwater	3781008	42.438	3683	92	582209	85	99.46	0.36	0	-	3.78785e+06
Geminocystis herdmanii PCC6308	Beta	Freshwater	4262418	34.284	4164	119	659385	85	99.73	0	0	-	4.27396e+06
Geminocystis sp. NIES 3708	Beta	Freshwater	4042078	32.289	3682	120	604341	85	99.73	0.54	50	-	4.03113e+06
Geminocystis sp. NIES 3709	Beta	Freshwater	4.42606e+06	33.358	3973	128	693682	84	100	0.09	0	-	4.42208e+06
Gloeobacter kilaueensis JS1	Beta	Terrestrial	4.72479e+06	60.537	4561	53	443880	91	95.24	2.72	7.14	-	4.82599e+06
Gloeobacter violaceus PCC7421	Beta	Terrestrial	4.65902e+06	61.998	4432	58	486762	90	96.06	1.63	0	-	4.77106e+06
Gloeocapsa sp. PCC 73106	Beta	Freshwater	4025114	41.112	3922	49	356134	91	99.18	0	0	-	4.05839e+06
Gloeocapsa sp. PCC7428	Beta	Thermal spring	5431448	43.269	4928	110	801575	85	99.86	0	0	-	5.43906e+06
Gloeomargarita lithophora Alchichica-D10	Beta	Freshwater	3049282	51.336	3034	54	370500	88	97.28	0	0	-	3.13454e+06
Gloeothece citriformis PCC7424	Beta	Freshwater	6554169	38.51	5937	125	1064019	84	99.64	0.27	0	-	6.56009e+06
Halothece sp. PCC7418	Beta	Other	4179170	42.923	3919	82	506823	88	99.32	0.27	0	-	4.19642e+06
Microcystis aeruginosa NIES44	Beta	Freshwater	4.56532e+06	43.193	4757	104	764074	83	100	0.09	0	-	4.56121e+06
Microcystis aeruginosa NIES-843	Beta	Freshwater	5842795	42.331	6362	123	1.07346e+06	82	100	0.63	0	-	5.80599e+06
Microcystis aeruginosa PCC7806SL	Beta	Freshwater	5139339	42.087	5418	106	906529	82	99.73	2.26	82.35	-	5.03679e+06
Microcystis aeruginosa PCC9806	Beta	Freshwater	4231664	43.102	3768	117	662031	84	99.73	0.23	0	-	4.23336e+06
Microcystis flos aquae FACHB-1344	Beta	Freshwater	5257036	42.631	4896	115	851023	84	99.73	0.63	0	-	5.23806e+06
Microcystis sp. LSC13-02	Beta	Freshwater	4.27668e+06	42.348	3832	103	614023	86	93.75	0.91	0	-	4.52028e+06
Microcystis viridis FACHB-1342	Beta	Freshwater	4697269	42.586	4422	119	787104	83	99.73	0.77	0	-	4.67372e+06
Microcystis wesenbergii FACHB-1317	Beta	Freshwater	5041890	42.515	4814	125	882805	82	99.18	0.18	50	-	5.07442e+06
Microcystis wesenbergii FACHB-1339	Beta	Freshwater	4431219	43.189	3760	109	615540	86	97.74	0.09	0	-	4.5296e+06
Microcystis wesenbergii LE013-01	Beta	Freshwater	3995650	43.234	3564	119	606580	85	96.2	0.09	0	-	4.14974e+06
Neosynechococcus sphagnicola sy1	Beta	Freshwater	4331368	51.59	3443	126	1.1718e+06	73	97.06	0.84	0	-	4.42508e+06
Prochloron didemni P3-Solomon	Prochloron didemni P4-PapuaNewGuinea	Host-associated	7034884	41.596	5676	113	1019929	86	95.67	6.22	27.03	-	6.89591e+06
Prochloron didemni P4-PapuaNewGuinea	Beta	Host-associated	5836875	41.745	4941	142	1077344	82	99.09	0.54	50	-	5.85867e+06
Rippkaea orientalis PCC8801	Beta	Terrestrial	4.78769e+06	39.758	4616	96	614946	87	99.46	0.82	0	-	4.77422e+06
Rippkaea orientalis PCC8802	Beta	Terrestrial	4803347	39.818	4697	93	611531	87	99.46	0.82	0	-	4.78982e+06
Rubidibacter lacunae KORDI51-2	Beta	Marine	4153658	56.221	3689	152	800339	81	100	0	0	-	4153658
Synechococcus elongatus FACHB-1061	Beta	Freshwater	2.73424e+06	55.428	2745	70	292947	89	100	0	0	-	2.73424e+06
Synechococcus elongatus FACHB-242	Beta	Freshwater	2735070	55.429	2751	70	292423	89	99.73	0	0	-	2.74247e+06
Synechococcus elongatus PCC11801	Beta	Freshwater	2691022	54.9	2677	72	288497	89	100	0	0	-	2691022
Synechococcus elongatus PCC11802	Beta	Freshwater	2760484	54.793	2751	73	292377	89	99.46	0	0	-	2.77547e+06
Synechococcus elongatus FACHB-805	Beta	Freshwater	2743371	55.441	2756	70	293568	89	100	0	0	-	2743371
Synechococcus elongatus UTEX3055	Beta	Freshwater	2.88122e+06	55.123	2860	67.5	320465	89	100	0	0	-	2.88122e+06
Synechococcus elongatus PCC6301	Beta	Freshwater	2696255	55.484	2662	69.5	297916	89	99.73	0	0	-	2.70355e+06
Synechococcus elongatus PCC7942	Beta	Freshwater	2695903	55.47	2658	69	294204	89	100	0	0	-	2695903
Synechococcus lividus PCC6715	Beta	Thermal springs	2.65974e+06	53.515	2512	61	316088	88	98.96	0	0	-	2.68769e+06
Synechococcus sp. PCC6312	Beta	Freshwater	3697276	48.517	3761	71	445456	88	99.64	0	0	-	3.71063e+06
Synechococcus sp. PCC7335	Beta	Host-associated	5964106	48.237	5006	132	1009981	83	99.32	0.68	0	-	5964106
Synechococcus sp. 60AY4M2	Beta	Thermal springs	3162818	54.291	2704	88	718134	77	98.1	0.82	33.33	-	3.19764e+06
Synechococcus sp. 63AY4M1	Beta	Thermal springs	3158777	53.298	2652	90.5	773431	76	97.83	0.54	0	-	3.21141e+06
Synechococcus sp. 63AY4M2	Beta	Thermal springs	3093974	54.745	2664	89	679698	78	98.64	0.82	33.33	-	3.11091e+06
Synechococcus sp. 65AY640	Beta	Thermal springs	3.16101e+06	53.485	2655	89	756839	76	98.37	0.82	33.33	-	3.18704e+06
Synechococcus sp. 65AY6A5	Beta	Thermal springs	2.98183e+06	57.018	2676	89	566245	81	98.64	1.09	50	-	2.98999e+06
Synechococcus sp. 65AY6Li	Beta	Thermal springs	2933219	59.196	2739	86	455177	84	98.19	1.22	40	-	2.95084e+06
Synechococcus sp. JA-2-3Ba-2-13	Beta	Thermal springs	3046682	58.45	2941	94	415535	86	98.64	0.54	0	-	3.07201e+06
Synechococcus sp. JA-3-3Ab	Beta	Thermal springs	2.93277e+06	60.237	2896	81	368604	87	98.37	1.49	33.33	-	2.93694e+06
Synechococcus sp. NKBG042902	Beta	Marine	3.31948e+06	49.355	3190	84	388571	88	99.46	0	0	-	3.3375e+06
Synechococcus sp. NKBG15041c	Beta	Marine	3.18004e+06	49.253	2995	91	397177	88	99.73	0.28	0	-	3.17972e+06
Synechococcus sp. OG1	Beta	Marine	3433936	49.162	3336	81	393971	89	99.73	0	0	-	3.44323e+06
Synechococcus sp. PCC7002	Beta	Freshwater	3.00805e+06	49.631	2834	87	358453	88	100	0	0	-	3.00805e+06
Synechococcus sp. PCC7003	Beta	Terrestrial	3345085	49.261	3146	86	413708	88	100	0	0	-	3345085
Synechococcus sp. PCC7117	Beta	Other	3432101	49.126	3245	87	423367	88	100	0	0	-	3432101
Synechococcus sp. PCC73109	Beta	Marine	3.29868e+06	49.345	3119	86	399326	88	99.73	0	0	-	3.30761e+06
Synechococcus sp. PCC7336	Beta	Marine	5066637	53.707	4414	119	871493	83	99.46	2.04	22.22	-	4.99022e+06
Synechococcus sp. PCC7502	Beta	Freshwater	3.58374e+06	40.621	3663	69	369565	90	99.46	0	0	-	3.60319e+06
Synechococcus sp. PCC8807	Beta	Other	3304088	49.371	3154	86	405771	88	100	0	0	-	3304088
Synechocystis sp. FACHB-383	Beta	Freshwater	4071751	48.055	3774	98	516319	87	99.73	0.27	0	-	4071751
Synechocystis sp. FACHB-898	Beta	Freshwater	3.88233e+06	47.498	3628	96.5	479987	88	99.73	0	0	-	3.89284e+06
Synechocystis sp. FACHB-908	Beta	Freshwater	3860058	47.51	3602	97	475207	88	99.73	0	0	-	3.87051e+06
Synechocystis sp. FACHB-929	Beta	Freshwater	3.84746e+06	47.52	3571	97	473291	88	99.73	0	0	-	3.85788e+06
Synechocystis sp. PCC6714	Beta	Freshwater	3738889	47.547	3844	82	484534	87	99.46	0.54	50	-	3738889
Synechocystis sp. PCC6803	Beta	Freshwater	3569196	47.734	3298	101	445599	88	99.73	0	0	-	3.57886e+06
Synechocystis sp. PCC7509	Beta	Terrestrial	4.90843e+06	41.673	4821	78	641650	87	99.73	0	0	-	4.92171e+06
Thermosynechococcus elongatus BP-1	Beta	Thermal springs	2.59386e+06	53.918	2477	45	257587	90	99.73	0	0	-	2.60088e+06
Thermosynechococcus sp. NK55a	Beta	Thermal springs	2520064	53.807	2399	46	227672	91	99.73	0	0	-	2.52689e+06
unicellular cyanobacterium SU2	Beta	Marine	5243303	38.671	4702	111	782944	85	100	1.51	0	-	5.16413e+06
unicellular cyanobacterium SU3	Beta	Marine	5603457	36.837	5443	95	778423	86	100	4.21	0	-	5.36755e+06
