# Supplementary material for: α-cyanobacteria possessing form IA RuBisCO globally dominate aquatic habitats
Source: ISME J. 2022 Jul 18;16(10):2421–32. doi: 10.1038/s41396-022-01282-z (PMC9477826; doi:10.1038/s41396-022-01282-z)
Supplement: Supplementary file 20 — Table S4 [file 41396_2022_1282_MOESM20_ESM.xlsx]

## Sheet: TableS3-EIGENvalues
Table S4. Top-20 Eigenvalues obtained from the SEED gene presence/absence PCO plot (Fig. 2).
'Possible_pterin-4_alpha-carbinolamine_dehydratase-like_protein'	-0.95454
'Ribulose_bisphosphate_carboxylase_large_chain_(EC_4.1.1.39)_alpha'	-0.95454
'Ribulose_bisphosphate_carboxylase_small_chain_(EC_4.1.1.39)_alpha'	-0.95454
'carboxysome_shell_protein_CsoS1'	-0.95454
'carboxysome_shell_protein_CsoS2'	-0.94802
'Cyanobacteria-specific_RpoD-like_sigma_factor,_type-6'	-0.94433
'putative_carboxysome_peptide_B'	-0.94075
'carboxysome_shell_protein_CsoS3'	-0.93893
'putative_carboxysome_peptide_A'	-0.9351
'Cyanobacteria-specific_RpoD-like_sigma_factor,_type-12'	-0.93369
'Exodeoxyribonuclease_V_beta_chain_(EC_3.1.11.5)'	-0.914
'Serine_peptidase_(Alpha/beta_hydrolase_superfamily)_fused_to_N-_terminal_uncharacterized_domain_specific_to_cyanobacteria'	-0.914
'Exodeoxyribonuclease_V_alpha_chain_(EC_3.1.11.5)'	-0.90816
'Exodeoxyribonuclease_V_gamma_chain_(EC_3.1.11.5)'	-0.90816
'Thermostable_carboxypeptidase_1_(EC_3.4.17.19)'	-0.90391
'Cyanobacteria-specific_RpoD-like_sigma_factor,_type-13'	-0.8985
'Cyanobacteria-specific_RpoD-like_sigma_factor,_type-14'	-0.89498
'putative_alkaline_phosphatase-like_protein'	-0.874
'Malate:quinone_oxidoreductase_(EC_1.1.5.4)'	-0.86501
'Dipeptide_transport_system_permease_protein_DppB_(TC_3.A.1.5.2)'	-0.85792
