# Supplementary material for: α-cyanobacteria possessing form IA RuBisCO globally dominate aquatic habitats
Source: ISME J. 2022 Jul 18;16(10):2421–32. doi: 10.1038/s41396-022-01282-z (PMC9477826; doi:10.1038/s41396-022-01282-z)
Supplement: Supplementary file 21 — Table S5 [file 41396_2022_1282_MOESM21_ESM.xlsx]

## Sheet: Sheet1
Table S5. Presence/absence of RuBisCOs, assembly factors, transcriptional regulators, carbonic anhydrases and inorganic carbon transporters for all α/β-cyanobacteria used in this study.
	Alpha	Alpha	Alpha	Alpha	Alpha	Alpha	Alpha	Alpha	Alpha	Alpha	Alpha	Alpha	Alpha	Alpha	Alpha	Alpha	Alpha	Alpha	Alpha	Alpha	Alpha	Alpha	Alpha	Alpha	Alpha	Alpha	Alpha	Alpha	Alpha	Alpha	Alpha	Alpha	Alpha	Alpha	Alpha	Alpha	Alpha	Alpha	Alpha	Alpha	Alpha	Alpha	Alpha	Alpha	Alpha	Alpha	Alpha	Alpha	Alpha
	Cyanobacterium sp. CACIAM14	Cyanobium gracile PCC6307	Cyanobium sp. A1C-AMD	Cyanobium sp. A2C-AMD	Cyanobium sp. Alchichica 3B3-8F6	Cyanobium sp. Aljojuca 7A6	Cyanobium sp. Aljojuca 7D2	Cyanobium sp. AMD-g	Cyanobium sp. ATX 6A2	Cyanobium sp. ATX 6E8	Cyanobium sp. ATX 6F1	Cyanobium sp. BA20m-14	Cyanobium sp. BA20m-p-22	Cyanobium sp. BA5m-10	Cyanobium sp. BA5m-21	Cyanobium sp. Candia 9D4	Cyanobium sp. CH-040	Cyanobium sp. Cruz CV11-17	Cyanobium sp. Cruz CV13-4-11	Cyanobium sp. Cruz-8D1	Cyanobium sp. Cruz-8H5	Cyanobium sp. FACHB-13342	Cyanobium sp. HWJ4-Hawea	Cyanobium sp. L1E-Cus	Cyanobium sp. La Preciosa 7G6	Cyanobium sp. Lug-B	Cyanobium sp. Maggiore-St4-Cus	Cyanobium sp. Morenito 9A2	Cyanobium sp. N.Huapi 1H5	Cyanobium sp. N5-Cardenillas	Cyanobium sp. NIES-981	Cyanobium sp. NS01	Cyanobium sp. PCC7001	Cyanobium sp. T1B-Tous	Cyanobium sp. T1G-Tous	Cyanobium sp. To12R1	Cyanobium sp. Tous-M-B4	Cyanobium sp. WAJ14-Wanaka	Cyanobium sp. WKJ7-Wakatipu	Cyanobium usitatum Tous	Prochlorococcus marinus AS9601	Prochlorococcus marinus CCMP1375	Prochlorococcus marinus EQPAC1	Prochlorococcus marinus GP2	Prochlorococcus marinus HNLC1	Prochlorococcus marinus HNLC2	Prochlorococcus marinus LG	Prochlorococcus marinus MED4	Prochlorococcus marinus MIT0601
Ribulose bisphosphate carboxylase large chain - CK_00000681	1	1	1	1	1	1	1	1	1	1	1	1	1	1	1	1	1	1	1	1	1	1	1	1	1	1	1	1	1	1	1	1	1	1	1	1	1	1	1	1	1	1	1	1	1	1	1	1	1
Ribulose bisphosphate carboxylase small chain - CK_00000682	1	1	1	1	1	1	1	1	1	1	1	1	1	1	1	1	1	1	1	1	1	1	1	1	1	1	1	1	1	1	1	1	1	1	1	1	1	1	1	1	1	1	1	1	1	1	1	1	1
RuBisCo activase RbcX	0	0	0	0	0	0	0	0	0	0	0	0	0	0	0	0	0	0	0	0	0	0	0	0	0	0	0	0	0	0	0	0	0	0	0	0	0	0	0	0	0	0	0	0	0	0	0	0	0
RuBisCO activase CbbX	1	1	1	1	1	1	1	1	1	1	1	1	1	1	1	1	1	1	1	1	1	1	1	1	1	1	1	1	1	1	1	1	1	1	1	1	1	1	1	1	0	0	0	0	0	0	0	0	0
Raf2	1	1	1	1	1	1	1	1	1	1	1	1	1	1	1	1	1	1	1	1	1	1	1	1	1	1	1	1	1	1	1	1	1	1	1	1	1	1	1	1	1	1	1	1	1	1	1	1	1
Raf1	0	0	0	0	0	0	0	0	0	0	0	0	0	0	0	0	0	0	0	0	0	0	0	0	0	0	0	0	0	0	0	0	0	0	0	0	0	0	0	0	0	0	0	0	0	0	0	0	0
ALC (Activase-like protein of cyanobacteria)	0	0	0	0	0	0	0	0	0	0	0	0	0	0	0	0	0	0	0	0	0	0	0	0	0	0	0	0	0	0	0	0	0	0	0	0	0	0	0	0	0	0	0	0	0	0	0	0	0
RbcR	2	1	1	1	1	1	1	1	1	1	1	1	1	1	1	1	1	1	1	1	1	1	0	1	1	1	1	1	1	1	1	1	1	1	1	1	1	1	1	1	1	1	1	1	1	1	1	1	1
CmpR NdhR CcmR	0	0	0	0	0	0	0	0	0	0	0	0	0	0	0	0	0	0	0	0	0	0	0	0	0	0	0	0	0	0	0	0	0	0	0	0	0	0	0	0	0	0	0	0	0	0	0	0	0
CyaAbrB2	0	0	0	0	0	0	0	0	0	0	0	0	0	0	0	0	0	0	0	0	0	0	0	0	0	0	0	0	0	0	0	0	0	0	0	0	0	0	0	0	0	0	0	0	0	0	0	0	0
carboxysome peptide A - CsoS4A - CK_00000685	1	1	1	1	1	1	1	1	1	1	1	1	1	1	1	1	1	1	1	1	1	1	1	1	1	0	1	1	1	0	1	1	1	1	1	1	1	1	1	1	1	1	1	1	1	1	1	1	1
carboxysome peptide B - Csos4B - CK_00000686	1	1	1	1	1	1	1	1	1	1	1	1	1	1	1	1	1	1	1	1	1	1	1	1	1	0	1	1	1	0	1	1	1	1	1	1	1	1	1	1	1	1	1	1	1	1	1	1	1
carboxysome shell protein CsoS1E - CK_00000037	1	1	1	1	1	1	1	1	1	1	1	1	1	1	1	1	1	1	1	1	1	1	1	1	1	1	1	1	1	0	1	1	1	1	1	1	1	1	1	1	0	1	0	0	0	0	1	0	1
carboxysome shell protein CsoS1D - CK_00000680	1	1	1	1	1	1	1	1	1	1	1	1	1	0	1	1	1	1	1	1	1	1	1	1	1	1	1	1	1	1	1	1	1	1	1	1	1	1	1	1	1	1	1	1	1	1	1	1	1
carboxysome shell protein CsoS1A - CK_00008056	1	1	1	1	1	1	1	1	1	1	1	1	1	1	1	1	1	1	1	1	1	1	1	1	1	0	1	1	1	1	1	1	1	1	1	1	1	1	1	1	1	1	1	1	1	1	1	1	1
carboxysome shell protein CsoS2 - CK_00000683	1	1	1	1	1	0	1	1	1	1	1	1	1	1	1	1	1	1	1	1	1	1	1	1	0	0	1	1	1	0	1	1	1	1	1	1	1	1	1	1	1	1	1	1	1	1	1	1	1
Carbon dioxide concentrating mechanism protein CcmL	0	0	0	0	0	0	0	0	0	0	0	0	0	0	0	0	0	0	0	0	0	0	0	0	0	0	0	0	0	0	0	0	0	0	0	0	0	0	0	0	0	0	0	0	0	0	0	0	0
Carbon dioxide concentrating mechanism protein CcmM	0	0	0	0	0	0	0	0	0	0	0	0	0	0	0	0	0	0	0	0	0	0	0	0	0	0	0	0	0	0	0	0	0	0	0	0	0	0	0	0	0	0	0	0	0	0	0	0	0
Carbon dioxide concentrating mechanism protein CcmN	0	0	0	0	0	0	0	0	0	0	0	0	0	0	0	0	0	0	0	0	0	0	0	0	0	0	0	0	0	0	0	0	0	0	0	0	0	0	0	0	0	0	0	0	0	0	0	0	0
Carbon dioxide concentrating mechanism protein CcmO	0	0	0	0	0	0	0	0	0	0	0	0	0	0	0	0	0	0	0	0	0	0	0	0	0	0	0	0	0	0	0	0	0	0	0	0	0	0	0	0	0	0	0	0	0	0	0	0	0
Possible carbon dioxide concentrating mechanism protein CcmK (K1/K2/K3/K4/K5)	0	0	0	0	0	0	0	0	0	0	0	0	0	0	0	0	0	0	0	0	0	0	0	0	0	0	0	0	0	0	0	0	0	0	0	0	0	0	0	0	0	0	0	0	0	0	0	0	0
alpha	0	0	0	0	0	0	0	0	0	0	0	0	0	0	0	0	0	0	0	0	0	0	1	0	0	0	0	0	0	0	0	0	0	0	0	0	0	1	0	0	0	0	0	0	0	0	0	0	0
beta cladeA	1	1	0	0	0	1	0	1	0	0	1	1	1	1	1	1	0	1	1	1	1	0	0	1	1	0	1	1	1	1	0	0	0	0	0	1	0	0	1	1	0	0	0	0	0	0	0	0	0
beta cladeB	0	0	0	0	0	0	0	0	0	0	0	0	0	0	0	0	0	0	0	0	0	0	0	0	0	0	0	0	0	0	0	0	0	0	0	0	0	0	0	0	0	0	0	0	0	0	0	0	0
beta cladeC	0	1	0	0	1	1	1	1	1	1	1	1	2	0	0	1	0	1	1	1	1	0	0	0	1	1	0	1	1	1	0	1	0	0	0	0	0	0	0	0	0	0	0	0	0	0	0	0	0
beta cladeD	1	1	0	0	0	0	0	0	0	0	0	0	0	0	0	0	0	1	1	0	0	0	0	0	0	0	0	0	0	0	0	0	0	0	0	0	0	0	0	0	0	0	0	0	0	0	0	0	0
gamma	1	1	0	1	1	1	1	1	1	1	1	0	1	1	1	1	1	0	0	1	1	1	1	1	1	1	1	1	1	1	1	1	1	1	1	1	1	1	1	1	0	0	0	0	0	0	0	0	0
epsilon	1	1	1	1	1	1	1	1	1	1	1	1	1	1	1	1	1	1	1	1	1	1	1	1	1	1	1	1	1	1	1	1	1	1	1	1	1	1	1	1	1	1	1	1	1	1	1	1	1
cmpA	1	1	0	0	0	0	0	0	0	0	1	0	0	0	0	1	0	1	1	0	0	0	0	0	0	1	0	1	1	0	1	0	0	0	0	0	0	0	0	0	0	0	0	0	0	0	0	0	0
cmpB	1	1	0	0	0	0	0	0	0	0	1	0	0	0	0	1	0	1	1	0	0	0	0	0	0	1	0	1	1	0	1	0	0	0	0	0	0	0	0	0	0	0	0	0	0	0	0	0	0
cmpC	1	1	0	0	0	0	0	0	0	0	1	0	0	0	0	1	0	1	1	0	0	0	0	0	0	1	0	1	1	0	1	0	0	0	0	0	0	0	0	0	0	0	0	0	0	0	0	0	0
cmpD	1	1	0	0	0	0	0	0	0	0	1	0	0	0	0	1	0	1	1	0	0	0	0	0	0	1	0	1	1	0	1	0	0	0	0	0	0	0	0	0	0	0	0	0	0	0	0	0	0
bicA	0	0	0	1	1	1	1	1	1	1	0	0	0	0	0	0	2	0	0	2	2	0	0	0	1	0	0	0	0	1	2	3	2	1	1	0	1	0	0	0	0	0	0	0	0	0	0	0	0
ictB	1	1	1	1	1	1	1	1	1	1	1	2	1	0	1	1	1	1	1	1	1	1	1	1	1	1	1	1	1	1	1	1	1	1	1	1	1	1	1	1	0	0	0	0	0	0	0	0	0
sbtA_TypeI	0	1	0	0	0	1	0	1	0	0	0	1	0	0	0	1	1	1	1	0	0	1	0	0	1	1	0	0	1	1	1	1	1	0	0	0	0	0	0	0	0	0	0	0	0	0	0	0	0
sbtA_TypeII	1	1	1	1	1	1	1	1	0	1	1	1	1	1	1	1	0	1	1	1	1	1	1	1	1	1	1	1	1	1	0	0	0	1	1	1	1	1	1	1	1	1	1	1	1	1	1	1	1
chpX	1	1	1	1	1	1	1	1	1	1	1	1	1	1	1	1	1	1	1	1	1	1	1	1	1	1	1	1	1	1	1	1	1	1	1	1	1	1	1	1	0	0	0	0	0	0	0	0	0
chpY	1	1	1	1	1	1	1	1	1	0	1	1	0	1	1	1	1	1	1	1	1	1	1	1	1	1	1	1	1	1	1	1	1	1	1	1	1	1	1	1	0	0	0	0	0	0	0	0	0
[truncated: 214 more columns]
